# Supplementary material for: Arginine reprograms metabolism in liver cancer via RBM39
Source: Cell. 2023 Nov 9;186(23):5068–5083.e23. doi: 10.1016/j.cell.2023.09.011 (PMC10642370; doi:10.1016/j.cell.2023.09.011)
Supplement: Table S1. MPWEA of untargeted metabolomics from L-dKO tumor and Ctrl liver tissues, related to Figure 1 [file mmc1.xlsx]

## Sheet: Table S1
Table S1. MPWEA of untargeted metabolomics from L-dKO tumor and Ctrl liver tissues. Related to Figure 1.
DOWN in tumors					UP in tumors
Pathway name	P value	Ben. Ho. FDR	Enrichment		Pathway name	P value	Ben. Ho. FDR	Enrichment
Purine Metabolism	1.1917e-08	1.3296e-06	2.4024		Gluconeogenesis	7.4106e-16	1.1575e-13	4.7491
Glycine and Serine Metabolism	2.2859e-08	3.5706e-07	2.4493		Warburg Effect	2.9539e-12	2.5633e-10	3.2478
Methionine Metabolism	3.306e-08	4.8716e-07	2.7623		Glycolysis	1.0241e-09	4.9991e-08	4.5373
Ethanol Degradation	4.9856e-08	6.5995e-07	4.4312		Inositol Phosphate Metabolism	1.2804e-09	5.5556e-08	5.536
Propanoate Metabolism	2.97e-07	3.3617e-06	2.7513		Fructose and Mannose Degradation	2.7274e-09	1.1211e-07	4.1638
Glucose-Alanine Cycle	9.9528e-07	1.0796e-05	4.1895		Citric Acid Cycle	4.2873e-09	1.522e-07	3.543
Nicotinate and Nicotinamide Metabolism	2.5116e-06	2.6507e-05	2.6733		Trehalose Degradation	6.0523e-09	1.5248e-07	8.1194
Mitochondrial Beta-Oxidation of Long Chain Saturated Fatty Acids	2.5346e-06	2.6394e-05	3.1127		Lactose Synthesis	1.1755e-08	1.177e-07	4.0597
Betaine Metabolism	3.8258e-06	3.9315e-05	3.0386		Mitochondrial Electron Transport Chain	1.6313e-08	1.6127e-07	4.1757
Glutamate Metabolism	1.339e-05	0.00012753	2.1134		Inositol Metabolism	1.6746e-08	1.6348e-07	4.8717
Selenoamino Acid Metabolism	1.4213e-05	0.00012907	3.3087		Starch and Sucrose Metabolism	3.7028e-08	3.4842e-07	3.6907
Pantothenate and CoA Biosynthesis	1.6868e-05	0.00015142	2.7743		Transfer of Acetyl Groups into Mitochondria	4.9291e-08	4.2304e-07	3.95
Ammonia Recycling	2.4772e-05	0.00021985	2.3633		Galactose Metabolism	8.9481e-08	5.2943e-07	3.4102
Cysteine Metabolism	3.2523e-05	0.00028223	2.6587		Amino Sugar Metabolism	1.3404e-07	7.5861e-07	3.3433
Mitochondrial Beta-Oxidation of Short Chain Saturated Fatty Acids	4.7905e-05	0.00037044	3.1783		Pyruvate Metabolism	4.1572e-07	2.042e-06	2.8192
Fatty Acid Metabolism	5.0541e-05	0.00038699	2.7668		Phosphatidylinositol Phosphate Metabolism	5.0562e-07	2.3789e-06	5.2538
Mitochondrial Beta-Oxidation of Medium Chain Saturated Fatty Acids	0.00010806	0.0007339	2.9732		Oxidation of Branched-Chain Fatty Acids	5.2078e-07	2.4355e-06	3.6324
Arginine and Proline Metabolism	0.00012938	0.00079566	1.9655		Nucleotide Sugars Metabolism	7.9127e-07	3.6785e-06	3.7117
Thiamine Metabolism	0.00026214	0.0014836	3.545		Glycerolipid Metabolism	7.916e-07	3.5944e-06	3.3988
Phenylalanine and Tyrosine Metabolism	0.00028716	0.0015794	2.6121		Sphingolipid Metabolism	1.7478e-06	6.2905e-06	3.9197
Butyrate Metabolism	0.0003108	0.0016512	2.7109		Spermidine and Spermine Biosynthesis	4.2685e-06	1.5153e-05	3.9094
Riboflavin Metabolism	0.00047752	0.0023907	2.8885		Pentose Phosphate Pathway	4.4115e-06	1.559e-05	3.3311
Urea Cycle	0.00058493	0.0028731	2.0551		Beta Oxidation of Very Long Chain Fatty Acids	4.6262e-06	1.5987e-05	3.6668
Lysine Degradation	0.00085551	0.0039303	2.5782		Sulfate/Sulfite Metabolism	6.3599e-06	2.141e-05	5.2196
Alanine Metabolism	0.00086437	0.0038797	2.3633		Phytanic Acid Peroxisomal Oxidation	1.0434e-05	3.4676e-05	3.8973
Bile Acid Biosynthesis	0.0011039	0.0048165	2.3084		Lactose Degradation	1.1435e-05	3.7842e-05	4.5108
Fructose and Mannose Degradation	0.0012892	0.005532	2.3633		Thiamine Metabolism	9.2161e-05	0.00029259	4.0597
Tryptophan Metabolism	0.0014873	0.0062788	1.9941		Phosphatidylethanolamine Biosynthesis	0.00015691	0.00049214	3.5302
Valine, Leucine, and Isoleucine Degradation	0.0015008	0.0058605	2.0429		Phosphatidylcholine Biosynthesis	0.00030165	0.00094236	3.0798
Steroidogenesis	0.0016837	0.0064778	5.672		Steroid Biosynthesis	0.0003781	0.0011143	3.4798
Arachidonic Acid Metabolism	0.0038545	0.013809	2.5524		Androgen and Estrogen Metabolism	0.00057049	0.0016381	4.0597
Histidine Metabolism	0.0042485	0.013326	1.7725		Threonine and 2-Oxobutanoate Degradation	0.0012656	0.0035302	2.7998
Malate-Aspartate Shuttle	0.0043149	0.01348	2.7009		Alanine Metabolism	0.0024841	0.006644	2.3198
Ketone Body Metabolism	0.0046326	0.014358	2.9194		Estrone Metabolism	0.0026112	0.0069602	2.9525
Caffeine Metabolism	0.0065216	0.019515	2.7572		Folate Metabolism	0.0027735	0.0073178	2.7065
Glycolysis	0.010386	0.030268	2.0853		Riboflavin Metabolism	0.0027735	0.0073676	2.7065
Nucleotide Sugars Metabolism	0.012512	0.036059	2.0257		Bile Acid Biosynthesis	0.0030281	0.0079096	2.2659
Amino Sugar Metabolism	0.012532	0.035721	1.8072		Pyrimidine Metabolism	0.0035178	0.0089201	1.8149
Phenylacetate Metabolism	0.012733	0.035643	2.127		Retinol Metabolism	0.0035962	0.0090601	3.4798
					Urea Cycle	0.0047683	0.011711	1.8828
					Selenoamino Acid Metabolism	0.0057392	0.01392	2.4358
					Phospholipid Biosynthesis	0.0071035	0.017176	2.3573
					Pantothenate and CoA Biosynthesis	0.012915	0.030472	1.9416
					Propanoate Metabolism	0.016565	0.038735	1.6966
					Cardiolipin Biosynthesis	0.016954	0.03929	2.564
					Arginine and Proline Metabolism	0.017147	0.038705	1.5274
					Biotin Metabolism	0.017225	0.038219	2.8998
