# Supplementary material for: Arginine reprograms metabolism in liver cancer via RBM39
Source: Cell. 2023 Nov 9;186(23):5068–5083.e23. doi: 10.1016/j.cell.2023.09.011 (PMC10642370; doi:10.1016/j.cell.2023.09.011)
Supplement: Table S2. PWEA using KEGG pathways from RNA-seq of ARG1/AGMAT compared to control expressing SNU-449 cells, related to Figure 3 — Metabolic pathways are highlighted in yellow. [file mmc2.xlsx]

## Sheet: Table S2
Table S2. PWEA using KEGG pathways from RNA-seq of ARG1/AGMAT compared to control expressing SNU-449 cells. Metabolic pathways are highlighted in yellow. Related to Figure 3.
Type	Name	P value	P value (-Log)	Enrichment	In Background list	In cluster	Ben. Ho. FDR
KEGG name	Histidine metabolism	0.0016185	2.79089	3.5692	18	7	0.044024
KEGG name	ECM-receptor interaction	1.8779e-07	6.72633	3.3814	57	21	5.1079e-05
KEGG name	Phenylalanine metabolism	0.020704	1.68395	3.3374	11	4	0.13735
KEGG name	Nitrogen metabolism	0.020704	1.68395	3.3374	11	4	0.14079
KEGG name	Protein digestion and absorption	3.7228e-05	4.42913	3.2123	40	14	0.005063
KEGG name	Ascorbate and aldarate metabolism	0.027679	1.55785	3.0593	12	4	0.15057
KEGG name	Hematopoietic cell lineage	0.00015893	3.79879	2.9828	40	13	0.007205
KEGG name	Mineral absorption	0.0016518	2.78204	2.9501	28	9	0.040844
KEGG name	Drug metabolism - cytochrome P450	0.0021352	2.67056	2.8483	29	9	0.044675
KEGG name	Arrhythmogenic right ventricular cardiomyopathy (ARVC)	0.00030937	3.50952	2.6769	48	14	0.010519
KEGG name	Thyroid cancer	0.008831	2.05399	2.6769	24	7	0.1201
KEGG name	Nicotinate and nicotinamide metabolism	0.016034	1.79496	2.6223	21	6	0.12461
KEGG name	Glycine, serine and threonine metabolism	0.010933	1.96126	2.5698	25	7	0.11014
KEGG name	Glycolysis / Gluconeogenesis	0.0043647	2.36005	2.4153	38	10	0.0742
KEGG name	Tyrosine metabolism	0.023697	1.62531	2.3943	23	6	0.13714
KEGG name	Retinol metabolism	0.023697	1.62531	2.3943	23	6	0.14012
KEGG name	Pyruvate metabolism	0.010971	1.95975	2.3685	31	8	0.1029
KEGG name	Malaria	0.010971	1.95975	2.3685	31	8	0.10657
KEGG name	Hypertrophic cardiomyopathy (HCM)	0.0014879	2.82743	2.2945	56	14	0.044967
KEGG name	Complement and coagulation cascades	0.015342	1.81412	2.225	33	8	0.12274
KEGG name	Fructose and mannose metabolism	0.022408	1.6496	2.2154	29	7	0.13852
KEGG name	Axon guidance	0.00012875	3.89025	2.1989	96	23	0.0070039
KEGG name	Other types of O-glycan biosynthesis	0.026051	1.58418	2.1415	30	7	0.14461
KEGG name	Tryptophan metabolism	0.026051	1.58418	2.1415	30	7	0.14762
KEGG name	Arginine and proline metabolism	0.011498	1.93938	2.0859	44	10	0.10425
KEGG name	Amoebiasis	0.0021708	2.66338	2.0683	71	16	0.042176
KEGG name	Cytokine-cytokine receptor interaction	0.00010456	3.98063	2.0395	126	28	0.0071102
KEGG name	Metabolism of xenobiotics by cytochrome P450	0.043851	1.35802	2.0395	27	6	0.19879
KEGG name	Rheumatoid arthritis	0.010582	1.97543	2.0192	50	11	0.11993
KEGG name	Basal cell carcinoma	0.021338	1.67085	1.9667	42	9	0.13819
KEGG name	Dilated cardiomyopathy	0.010918	1.96186	1.9322	57	12	0.11422
KEGG name	Small cell lung cancer	0.0057452	2.24069	1.9121	72	15	0.086816
KEGG name	Neuroactive ligand-receptor interaction	0.0016673	2.77799	1.8896	102	21	0.037791
KEGG name	Bile secretion	0.034096	1.4673	1.8827	39	8	0.16561
KEGG name	Epithelial cell signaling in Helicobacter pylori infection	0.017124	1.76639	1.8696	54	11	0.12589
KEGG name	Focal adhesion	0.00028383	3.54694	1.8475	154	31	0.011029
KEGG name	Ribosome	0.0089246	2.04941	1.8114	76	15	0.1156
KEGG name	PPAR signaling pathway	0.042068	1.37605	1.7908	41	8	0.19728
KEGG name	Pathways in cancer	6.3487e-05	4.19732	1.7142	257	48	0.0057561
KEGG name	Lysosome	0.0083161	2.08008	1.6767	104	19	0.11905
KEGG name	Osteoclast differentiation	0.021706	1.66342	1.6008	86	15	0.1373
KEGG name	Chemokine signaling pathway	0.01444	1.84043	1.571	111	19	0.11902
KEGG name	Leukocyte transendothelial migration	0.032666	1.4859	1.5297	84	14	0.16454
KEGG name	MAPK signaling pathway	0.019281	1.71487	1.3497	204	30	0.13447
