# Supplementary material for: Arginine reprograms metabolism in liver cancer via RBM39
Source: Cell. 2023 Nov 9;186(23):5068–5083.e23. doi: 10.1016/j.cell.2023.09.011 (PMC10642370; doi:10.1016/j.cell.2023.09.011)
Supplement: Table S3. PWEA of up- and downregulated genes common to ARG1/AGMAT- and RBM39-depleted cells, related to Figure 6 [file mmc3.xlsx]

## Sheet: Table S3 UP in both
Table S3. PWEA of up-regualted genes common to ARG1/AGMAT and RBM39 depleted cells. Related to Figure 6.
Type	Name	P value	Enrichment	Total	In cluster	Ben. Ho. FDR
GOBP slim name	translational initiation	1.3364e-07	3.7653	186	21	3.9557e-05
GOBP slim name	biological adhesion	7.6558e-07	2.4956	441	33	0.00011331
GOBP slim name	translational elongation	9.9264e-07	3.7755	159	18	9.7941e-05
GOBP slim name	translation	1.1082e-06	3.093	248	23	8.201e-05
GOBP slim name	cell adhesion	2.0284e-06	2.4255	440	32	0.00012008
GOBP slim name	RNA catabolic process	2.5029e-06	3.3885	187	19	0.00012348
GOBP slim name	mRNA metabolic process	1.4026e-05	2.2004	485	32	0.00059309
GOBP slim name	cell differentiation	0.00015465	1.6457	993	49	0.0057222
GOBP slim name	cellular component disassembly	0.00016975	2.2298	344	23	0.0055827
GOBP slim name	cell-cell signaling	0.00028672	2.2447	312	21	0.0084869
GOBP slim name	signaling	0.00039265	2.1886	320	21	0.010566
GOBP slim name	RNA metabolic process	0.00041746	1.3398	2290	92	0.010297
GOBP slim name	developmental process	0.00070353	1.2851	2699	104	0.016019
GOBP slim name	anatomical structure development	0.00075657	1.4274	1472	63	0.015996
GOBP slim name	regulation of protein modification process	0.0010384	1.565	895	42	0.020491
GOBP slim name	protein targeting	0.001833	1.956	341	20	0.03391
GOBP slim name	cell communication	0.0020033	1.7739	470	25	0.034881
GOBP slim name	viral reproduction	0.0031127	1.7325	462	24	0.051187
GOBP slim name	signal transduction	0.0035	1.2382	2478	92	0.054526
GOBP slim name	nucleobase-containing compound metabolic process	0.0066934	1.1806	2966	105	0.090056
GOBP slim name	cellular macromolecular complex assembly	0.0081097	1.6759	398	20	0.096018
GOBP slim name	cell morphogenesis	0.0096989	2.3449	128	9	0.10633
GOBP slim name	ribonucleoprotein complex assembly	0.012399	2.2399	134	9	0.12656
GOBP slim name	nitrogen compound metabolic process	0.012707	1.1322	3417	116	0.12133
GOBP slim name	cell activation	0.013864	1.6578	342	17	0.12436
GOBP slim name	cellular nitrogen compound metabolic process	0.0156	1.1252	3290	111	0.12151
GOBP slim name	cellular component organization	0.016439	1.1229	3267	110	0.11868
GOBP slim name	regulation of translation	0.017595	1.8274	219	12	0.11837
GOBP slim name	exocytosis	0.017902	2.0844	144	9	0.11776
GOBP slim name	meiotic cell cycle	0.02064	4.7643	21	3	0.12999
GOBP slim name	cellular component assembly	0.020747	1.2457	1178	44	0.12794
GOBP slim name	digestion	0.020933	8.3375	8	2	0.12645
GOBP slim name	biosynthetic process	0.025334	1.1066	2863	95	0.14704
GOBP slim name	macromolecular complex assembly	0.027267	1.307	740	29	0.15521
GOBP slim name	response to stimulus	0.030661	1.0647	3978	127	0.17124
GOBP slim name	multicellular organismal process	0.031448	1.1583	1526	53	0.17238
GOBP slim name	RNA splicing	0.033161	1.5766	275	13	0.17528
GOBP slim name	biological regulation	0.033764	1.0354	6313	196	0.17534
GOBP slim name	locomotion	0.034255	1.2845	701	27	0.17482
GOBP slim name	cell death	0.034463	1.3438	546	22	0.1729
GOBP slim name	macromolecule metabolic process	0.035623	1.0422	4704	147	0.17286
GOBP slim name	death	0.035626	1.3364	549	22	0.17009
GOBP slim name	rRNA processing	0.037641	1.9953	117	7	0.17685
GOBP slim name	secretion	0.039855	1.4822	315	14	0.18149
GOBP slim name	RNA processing	0.041389	1.2892	595	23	0.18562
GOBP slim name	protein transport	0.041642	1.1989	918	33	0.18397
GOBP slim name	response to external stimulus	0.041997	1.2258	789	29	0.18016
GOBP slim name	cellular process	0.046261	1.0156	8669	264	0.19562
KEGG name	Ribosome	5.6812e-10	7.0211	76	16	1.5453e-07
Reactome pathways	Eukaryotic Translation Initiation	9.4207e-08	6.2834	69	13	2.0914e-05
Reactome pathways	Cap-dependent Translation Initiation	9.4207e-08	6.2834	69	13	4.1828e-05
Reactome pathways	Nonsense-Mediated Decay (NMD)	1.2105e-06	6.1142	60	11	0.00017915
Reactome pathways	Influenza Viral RNA Transcription and Replication	1.7799e-06	5.336	75	12	0.00019757
Reactome pathways	Cellular response to starvation	1.8183e-05	4.6437	79	11	0.0016146
Reactome pathways	Translation	0.0001334	2.8084	190	16	0.0098716
Reactome pathways	rRNA processing in the nucleus and cytosol	0.00076972	3.2379	103	10	0.042719
Reactome pathways	rRNA processing	0.00095039	3.1462	106	10	0.046886
Reactome pathways	Axon guidance	0.0020659	2.143	249	16	0.091726
Reactome pathways	Nervous system development	0.00294	2.0602	259	16	0.10878
Reactome pathways	Metabolism of amino acids and derivatives	0.0062867	2.1516	186	12	0.19938
Reactome pathways	Metabolism of RNA	0.006627	1.7147	389	20	0.19616
Reactome pathways	Binding and Uptake of Ligands by Scavenger Receptors	0.0069795	7.1465	14	3	0.19368
Reactome pathways	Developmental Biology	0.014159	1.6529	343	17	0.34925
Reactome pathways	Metabolism of nitric oxide: NOS3 activation and regulation	0.016182	9.5286	7	2	0.37815
Reactome pathways	Infectious disease	0.016948	1.5298	436	20	0.37624

## Sheet: Table S3 DOWN in both
Table S3. PWEA of down-regulated genes common to ARG1/AGMAT and RBM39 depleted cells. Related to Figure 6.
Type	Name	P value	Enrichment	Total	In cluster	Ben. Ho. FDR
GOBP slim name	organic acid metabolic process	2.153e-12	2.4739	534	67	3.1865e-10
GOBP slim name	cellular ketone metabolic process	6.9722e-12	2.4107	548	67	6.8793e-10
GOBP slim name	lipid metabolic process	2.7492e-11	2.1908	684	76	2.0344e-09
GOBP slim name	small molecule metabolic process	3.9574e-10	1.6401	1647	137	1.9523e-08
GOBP slim name	cellular amino acid metabolic process	6.8763e-08	2.6645	259	35	2.5442e-06
GOBP slim name	cellular lipid metabolic process	8.2529e-08	2.0547	547	57	2.7143e-06
GOBP slim name	response to chemical stimulus	1.1832e-07	1.4822	1889	142	3.5023e-06
GOBP slim name	transmembrane transport	3.1205e-07	2.0887	472	50	8.3969e-06
GOBP slim name	alcohol metabolic process	7.0128e-07	2.2271	363	41	1.7298e-05
GOBP slim name	amine metabolic process	1.4551e-06	2.0521	442	46	3.3131e-05
GOBP slim name	homeostatic process	3.8052e-06	1.7343	739	65	8.0454e-05
GOBP slim name	response to external stimulus	4.4795e-06	1.6994	789	68	8.8396e-05
GOBP slim name	establishment of localization	5.6036e-06	1.3553	2255	155	0.00010367
GOBP slim name	multicellular organismal process	8.7319e-06	1.4472	1526	112	0.00015204
GOBP slim name	lipid transport	9.2338e-06	3.1689	112	18	0.00015184
GOBP slim name	transport	1.1169e-05	1.3489	2178	149	0.00015742
GOBP slim name	drug transport	1.1257e-05	9.8588	12	6	0.00015145
GOBP slim name	cellular homeostasis	2.8908e-05	1.9022	425	41	0.00035654
GOBP slim name	peptide metabolic process	3.204e-05	4.2528	51	11	0.00037935
GOBP slim name	hormone metabolic process	3.8359e-05	3.408	81	14	0.00043671
GOBP slim name	response to endogenous stimulus	5.8138e-05	1.6633	652	55	0.00063736
GOBP slim name	anatomical structure morphogenesis	5.8606e-05	1.5609	859	68	0.00061955
GOBP slim name	anatomical structure development	7.6172e-05	1.3931	1472	104	0.00075156
GOBP slim name	ion transport	8.7353e-05	1.8215	433	40	0.00083408
GOBP slim name	response to drug	0.00012096	2.1811	226	25	0.0010849
GOBP slim name	response to extracellular stimulus	0.00017302	1.9924	287	29	0.0014633
GOBP slim name	developmental process	0.00025641	1.2346	2699	169	0.0019461
GOBP slim name	sulfur compound metabolic process	0.00030143	2.2795	173	20	0.0021762
GOBP slim name	response to stimulus	0.00033652	1.1698	3978	236	0.0023716
GOBP slim name	organic acid transport	0.00038793	2.7331	101	14	0.0026704
GOBP slim name	cell communication	0.00041843	1.6781	470	40	0.0028149
GOBP slim name	vitamin metabolic process	0.00056531	2.629	105	14	0.0037185
GOBP slim name	behavior	0.00056894	1.9561	252	25	0.003661
GOBP slim name	catabolic process	0.00082007	1.364	1142	79	0.0050571
GOBP slim name	cell-cell signaling	0.001212	1.7695	312	28	0.0068989
GOBP slim name	locomotion	0.0013473	1.4626	701	52	0.0075244
GOBP slim name	cell adhesion	0.0013894	1.6133	440	36	0.007616
GOBP slim name	biological adhesion	0.0014381	1.6096	441	36	0.0077396
GOBP slim name	cofactor metabolic process	0.0015734	1.8663	243	23	0.0081707
GOBP slim name	cellular ion homeostasis	0.0016925	1.7253	320	28	0.0083495
GOBP slim name	signaling	0.0016925	1.7253	320	28	0.008491
GOBP slim name	signal transduction	0.0018401	1.1936	2478	150	0.0089289
GOBP slim name	cellular aldehyde metabolic process	0.0024079	4.0795	29	6	0.010965
GOBP slim name	cellular alkene metabolic process	0.0029405	6.0669	13	4	0.012991
GOBP slim name	cell proliferation	0.0035418	1.5618	404	32	0.015194
GOBP slim name	molting cycle	0.0036571	2.9762	53	8	0.015464
GOBP slim name	amine transport	0.0040096	2.5279	78	10	0.016716
GOBP slim name	anatomical structure formation involved in morphogenesis	0.004516	1.4738	495	37	0.018311
GOBP slim name	carbohydrate metabolic process	0.0046745	1.4509	530	39	0.018698
GOBP slim name	endocytosis	0.0052294	1.7253	240	21	0.020639
GOBP slim name	nucleotide-sugar metabolic process	0.0062405	3.9435	25	5	0.024305
GOBP slim name	carbohydrate transport	0.0075646	2.4309	73	9	0.028707
GOBP slim name	amino acid transport	0.0080437	2.5859	61	8	0.030138
GOBP slim name	cellular membrane organization	0.0085059	1.3927	538	38	0.031472
GOBP slim name	membrane invagination	0.0091465	1.6238	255	21	0.033017
GOBP slim name	cell motility	0.0096022	1.4238	457	33	0.034244
GOBP slim name	response to oxidative stress	0.011746	1.6585	214	18	0.040428
GOBP slim name	cellular process	0.011996	1.0349	8669	455	0.040352
GOBP slim name	neurological system process	0.015364	1.4696	322	24	0.051098
GOBP slim name	vesicle-mediated transport	0.017371	1.2597	720	46	0.0547
GOBP slim name	growth	0.017619	1.5704	226	18	0.054326
GOBP slim name	regulation of transport	0.021965	1.2228	774	48	0.067027
GOBP slim name	cellular component movement	0.022302	1.2534	645	41	0.067361
GOBP slim name	glycerol ether metabolic process	0.025164	2.0486	77	8	0.073749
GOBP slim name	cellular component morphogenesis	0.027085	1.3948	311	22	0.0786
GOBP slim name	cell development	0.027678	1.3903	312	22	0.079542
GOBP slim name	phosphorus metabolic process	0.028482	1.2095	701	43	0.081064
GOBP slim name	cellular aromatic compound metabolic process	0.028706	1.6663	142	12	0.080924
GOBP slim name	cell growth	0.031283	1.9474	81	8	0.08574
GOBP slim name	cellular ketone body metabolic process	0.0313	6.5725	6	2	0.084998
GOBP slim name	immune system process	0.032166	1.1445	982	57	0.086556
GOBP slim name	tissue remodeling	0.03278	2.5279	39	5	0.086633
GOBP slim name	membrane organization	0.033531	1.1986	658	40	0.087832
GOBP slim name	regulation of body fluid levels	0.038263	1.3069	347	23	0.096801
GOBP slim name	plasma membrane organization	0.038772	1.9718	70	7	0.097258
GOBP slim name	endocrine process	0.041604	5.6336	7	2	0.10349
GOBP slim name	coagulation	0.045626	1.3238	283	19	0.1107
GOBP slim name	response to biotic stimulus	0.047593	1.2684	342	22	0.11006
GOBP slim name	secondary metabolic process	0.048688	3.2863	18	3	0.11172
KEGG name	Peroxisome	0.00088096	3.1298	63	10	0.23962
KEGG name	Metabolism of xenobiotics by cytochrome P450	0.00088312	4.9294	24	6	0.080069
KEGG name	Alanine, aspartate and glutamate metabolism	0.00088312	4.9294	24	6	0.1201
KEGG name	Bile secretion	0.0013254	3.9435	35	7	0.090125
KEGG name	Cysteine and methionine metabolism	0.0013625	4.5502	26	6	0.074119
KEGG name	ABC transporters	0.0016636	4.3817	27	6	0.075419
KEGG name	Retinol metabolism	0.0018623	5.1888	19	5	0.072364
KEGG name	Tyrosine metabolism	0.002358	4.9294	20	5	0.080173
KEGG name	Amino sugar and nucleotide sugar metabolism	0.0028394	3.4506	40	7	0.085813
KEGG name	Hedgehog signaling pathway	0.0045667	3.585	33	6	0.10351
KEGG name	Bladder cancer	0.0045667	3.585	33	6	0.11292
KEGG name	Pathways in cancer	0.0052294	1.7253	240	21	0.10941
KEGG name	Citrate cycle (TCA cycle)	0.0062405	3.9435	25	5	0.12124
KEGG name	Focal adhesion	0.0077916	1.9304	143	14	0.14129
KEGG name	Dorso-ventral axis formation	0.0079582	4.6394	17	4	0.13529
KEGG name	Glycosphingolipid biosynthesis - globo series	0.0079908	6.5725	9	3	0.12785
KEGG name	Phenylalanine metabolism	0.010839	5.9153	10	3	0.16379
KEGG name	Butanoate metabolism	0.013871	3.9435	20	4	0.18864
KEGG name	Nicotinate and nicotinamide metabolism	0.013871	3.9435	20	4	0.19857
KEGG name	Nitrogen metabolism	0.014151	5.3775	11	3	0.18329
KEGG name	Axon guidance	0.016266	2.1126	84	9	0.20111
KEGG name	Long-term depression	0.018432	2.9875	33	5	0.21798
KEGG name	Adherens junction	0.019484	2.3394	59	7	0.21198
KEGG name	Lysosome	0.019705	1.9331	102	10	0.19851
KEGG name	Glutathione metabolism	0.02052	2.8996	34	5	0.19934
KEGG name	Vascular smooth muscle contraction	0.02247	2.2627	61	7	0.20373
KEGG name	Natural killer cell mediated cytotoxicity	0.02247	2.2627	61	7	0.21075
KEGG name	Basal cell carcinoma	0.025069	2.7385	36	5	0.21996
KEGG name	Neuroactive ligand-receptor interaction	0.025698	2.1908	63	7	0.21843
KEGG name	Carbon fixation pathways in prokaryotes	0.026723	4.2252	14	3	0.22026
KEGG name	Drug metabolism - cytochrome P450	0.027955	3.1548	25	4	0.22364
KEGG name	Fc gamma R-mediated phagocytosis	0.02916	2.1234	65	7	0.22662
KEGG name	Oocyte meiosis	0.032919	1.9237	82	8	0.24872
KEGG name	Calcium signaling pathway	0.034596	1.9005	83	8	0.25433
KEGG name	Tryptophan metabolism	0.034967	2.9211	27	4	0.25029
KEGG name	Histidine metabolism	0.037064	3.697	16	3	0.25203
KEGG name	Synthesis and degradation of ketone bodies	0.041604	5.6336	7	2	0.26944
KEGG name	Two-component system	0.041604	5.6336	7	2	0.27601
KEGG name	Sphingolipid metabolism	0.042665	2.7197	29	4	0.26988
KEGG name	Chemokine signaling pathway	0.043214	1.7063	104	9	0.26714
Reactome pathways	Metabolism	5.1151e-07	1.7108	922	80	0.00022711
Reactome pathways	Metabolism of lipids	4.3594e-06	2.2262	310	35	0.00096778
Reactome pathways	Transport of small molecules	2.7189e-05	2.2627	244	28	0.003018
Reactome pathways	Drug ADME	0.0004191	4.7594	29	7	0.037216
Reactome pathways	Abacavir ADME	0.00049299	14.788	4	3	0.027361
Reactome pathways	Ketone body metabolism	0.00049299	14.788	4	3	0.03127
Reactome pathways	Protein localization	0.00074942	2.6701	96	13	0.033274
Reactome pathways	Biological oxidations	0.00099178	3.0809	64	10	0.040032
Reactome pathways	SLC-mediated transmembrane transport	0.0014169	3.1689	56	9	0.052427
Reactome pathways	Sphingolipid metabolism	0.0032519	3.3664	41	7	0.096255
Reactome pathways	Leishmania parasite growth and survival	0.0039344	3.697	32	6	0.097049
Reactome pathways	Anti-inflammatory response favouring Leishmania parasite infection	0.0039344	3.697	32	6	0.10276
Reactome pathways	Signaling by GPCR	0.0041756	2.1723	118	13	0.097578
Reactome pathways	GPCR downstream signalling	0.0064247	2.1316	111	12	0.14263
Reactome pathways	Metabolism of amino acids and derivatives	0.0071394	1.8021	186	17	0.15095
Reactome pathways	Biosynthesis of specialized proresolving mediators (SPMs)	0.0073142	13.145	3	2	0.14761
Reactome pathways	Plasma lipoprotein assembly, remodeling, and clearance	0.0073371	3.7918	26	5	0.14164
Reactome pathways	Neuronal System	0.0074733	2.2927	86	10	0.13826
Reactome pathways	Fatty acid metabolism	0.0095103	2.335	76	9	0.1689
Reactome pathways	Transmission across Chemical Synapses	0.0095416	2.5038	63	8	0.16294
Reactome pathways	Leishmania infection	0.010981	2.2751	78	9	0.17412
Reactome pathways	Diseases of metabolism	0.018326	2.0635	86	9	0.24657
Reactome pathways	Fcgamma receptor (FCGR) dependent phagocytosis	0.019729	2.5719	46	6	0.24333
Reactome pathways	Diseases associated with glycosylation precursor biosynthesis	0.022114	4.5502	13	3	0.25838
Reactome pathways	Signaling by NOTCH3	0.026723	4.2252	14	3	0.29663
Reactome pathways	Phase II - Conjugation of compounds	0.030095	2.5944	38	5	0.32591
Reactome pathways	Metabolism of porphyrins	0.037064	3.697	16	3	0.38271
Reactome pathways	Diseases of glycosylation	0.041465	2.3473	42	5	0.39171
Reactome pathways	Plasma lipoprotein clearance	0.042732	3.4796	17	3	0.38721
Reactome pathways	Signaling by Nuclear Receptors	0.044884	1.6901	105	9	0.39076
Reactome pathways	Disease	0.045374	1.132	749	43	0.38742
Reactome pathways	Hemostasis	0.045903	1.4084	210	15	0.37743
