# Supplementary material for: Arginine reprograms metabolism in liver cancer via RBM39
Source: Cell. 2023 Nov 9;186(23):5068–5083.e23. doi: 10.1016/j.cell.2023.09.011 (PMC10642370; doi:10.1016/j.cell.2023.09.011)
Supplement: Table S4. Differential alternative splicing analysis upon RBM39 depletion, related to Figure 6 [file mmc4.xlsx]

## Sheet: Table S4
Table S4. Differential alternative splicing analysis upon RBM39 depletion. Related to Figure 6.
GeneID	UniProt_ACC	GeneName	EventName	EventType	logFC	negLog.adj.P.Val	Inc.logFC	negLog.Inc.adj.P.Val	Exc.logFC	negLogExc.adj.P.Value
10771	Q15326	ZMYND11	SE:ZMYND11-201-exon8;ZMYND11-224-int6	SE	-11.4177	9.71444	-4.2218	4.21183	7.19593	4.32422
5705	P62195	PSMC5	A3SS:PSMC5-225-exon6;PSMC5-201-exon7	A3SS	12.2629	9.48017	9.37652	4.32422	-2.88637	4.20551
3611	Q13418	ILK	A3SS:ILK-201-exon7;ILK-210-exon6	A3SS	-10.3434	9.16431	-4.76737	4.24872	5.57603	4.28819
1452	P48729	CSNK1A1	SE:CSNK1A1-201-exon7;CSNK1A1-209-int2	SE	-10.54	9.15802	-2.81971	4.20621	7.72029	4.32422
8446	O75319	DUSP11	SE:DUSP11-201-exon6;DUSP11-206-int5	SE	-11.6968	8.9914	-4.20566	3.54806	7.49118	4.32422
23065	Q8N766	EMC1	SE:EMC1-201-exon16;EMC1-222-int15	SE	-9.96846	8.98297	-1.99487	3.84777	7.97359	4.32422
10135	P43490	NAMPT	SE:NAMPT-201-exon2;NAMPT-213-int1	SE	-9.46644	8.98297	-1.0936	3.14894	8.37283	4.32422
64770	Q49A88	CCDC14	SE:CCDC14-203-exon2;CCDC14-213-int1	SE	-11.218	8.91009	-3.66431	3.67248	7.55367	4.32422
3611	Q13418	ILK	SE:ILK-201-exon5;ILK-210-int4	SE	-9.30857	8.90658	-3.82893	4.31069	5.47964	4.32331
64417	Q0VDI3	TMEM267	SE:TMEM267-204-exon2;TMEM267-205-int1	SE	-8.60926	8.90658	-2.08342	2.64543	6.52585	4.32331
65981	Q6IMN6	CAPRIN2	SE:CAPRIN2-205-exon5;CAPRIN2-209-int1	SE	-9.58631	8.90658	-4.13929	4.29843	5.44703	4.32239
8548	Q9H2G9	BLZF1	BLZF1/ENST00000329281_Intron6/clean	IR	8.61014	8.90658	5.27016	4.30892	-3.33998	3.92954
51141	Q9Y5U4	INSIG2	SE:INSIG2-201-exon5;INSIG2-204-int3	SE	-9.55238	8.90658	-4.31317	4.01728	5.23921	4.20204
427	Q13510	ASAH1	SE:ASAH1-201-exon12;ASAH1-226-int11	SE	-9.23022	8.90658	-1.90946	3.9965	7.32076	4.32422
9525	O75351	VPS4B	SE:VPS4B-201-exon4;VPS4B-204-int3	SE	-8.60493	8.90658	-2.10969	3.99654	6.49524	4.32331
8473	O15294	OGT	A3SS:OGT-201-exon4;OGT-212-exon4	A3SS	-9.25402	8.86967	-3.44951	4.15428	5.80451	4.25649
8036	Q9UQ13	SHOC2	SE:SHOC2-202-exon8;SHOC2-219-int7	SE	-9.34477	8.86967	-1.90521	3.54871	7.43955	4.32422
51506	Q9Y3C8	UFC1	SE:UFC1-201-exon5;UFC1-206-int4	SE	-9.13606	8.86967	-3.60519	4.32148	5.53087	4.32331
262	P17707	AMD1	SE:AMD1-204-exon2;AMD1-202-int1	SE	-10.3099	8.86967	-2.90713	4.25493	7.40279	4.32422
1457	P68400	CSNK2A1	SE:CSNK2A1-201-exon6;CSNK2A1-213-int4	SE	-9.24844	8.82102	-0.0473079	0.0554342	9.20113	4.32422
1201	Q13286	CLN3	A5SS:CLN3-202-exon10;CLN3-216-exon10	A5SS	-8.83961	8.79588	-1.18637	2.87539	7.65324	4.32422
27250	Q53EL6	PDCD4	SE:PDCD4-201-exon9;PDCD4-211-int1	SE	-9.33358	8.79048	-3.47025	3.60495	5.86333	4.1891
3192	Q00839	HNRNPU	A3SS:HNRNPU-205-exon13;HNRNPU-221-exon7	A3SS	-8.68983	8.79048	-2.28952	4.08302	6.40031	4.32331
3611	Q13418	ILK	A3SS:ILK-201-exon5;ILK-210-exon5	A3SS	-9.18637	8.79048	-3.70673	4.32331	5.47964	4.32331
1975	P23588	EIF4B	SE:EIF4B-201-exon7;EIF4B-213-int6	SE	-8.58364	8.77989	-0.506929	1.86041	8.07671	4.32422
50807	Q9ULH1	ASAP1	SE:ASAP1-214-exon5;ASAP1-211-int11	SE	8.90169	8.71444	7.49844	4.32422	-1.40326	2.51648
3192	Q00839	HNRNPU	SE:HNRNPU-205-exon13;HNRNPU-221-int6	SE	-8.66869	8.68613	-2.26839	4.15552	6.40031	4.32331
6241	P31350	RRM2	RRM2/ENST00000304567_Intron4/clean	IR	9.21524	8.68613	7.96756	4.32331	-1.24768	2.9897
54407	Q96QD8	SLC38A2	SE:SLC38A2-201-exon13;SLC38A2-204-int3	SE	-9.37811	8.68613	-2.54613	4.20412	6.83197	4.25885
51506	Q9Y3C8	UFC1	A5SS:UFC1-201-exon5;UFC1-206-exon4	A5SS	-9.21085	8.61439	-3.67998	3.95352	5.53087	4.32331
2146	Q15910	EZH2	SE:EZH2-201-exon14;EZH2-205-int13	SE	-8.51533	8.60906	-4.62919	4.32331	3.88614	3.50906
158747	Q8NHP6	MOSPD2	MOSPD2/ENST00000380492_Intron14/clean	IR	7.8146	8.60206	4.31837	4.0846	-3.49624	4.25649
1778	Q14204	DYNC1H1	SE:DYNC1H1-201-exon56;DYNC1H1-251-int55	SE	-7.97021	8.58503	-1.85029	3.85948	6.11992	4.31069
3912	P07942	LAMB1	A3SS:LAMB1-211-exon28;LAMB1-201-exon28	A3SS	8.38044	8.55596	3.85037	3.39112	-4.53007	4.21753
2317	O75369	FLNB	SE:FLNB-201-exon41;FLNB-228-int40	SE	-8.40143	8.55596	-3.25333	4.29328	5.14809	4.22257
427	Q13510	ASAH1	SE:ASAH1-201-exon6;ASAH1-209-int5	SE	-8.80992	8.55596	-2.61403	4.07314	6.1959	4.27165
10075	Q7Z6Z7	HUWE1	HUWE1/ENST00000262854_Intron9/clean	IR	8.33288	8.55596	5.80898	4.32331	-2.52389	3.45278
7389	P06132	UROD	UROD/ENST00000246337_Intron9/clean	IR	8.14179	8.53313	4.68085	4.05404	-3.46094	4.28819
23248	Q5VT52	RPRD2	SE:RPRD2-202-exon4;RPRD2-203-int3	SE	-8.95985	8.53313	-2.28474	3.24616	6.6751	4.32422
53371	Q7Z3B4	NUP54	SE:NUP54-201-exon7;NUP54-223-int6	SE	-8.38382	8.53313	-5.10634	4.27165	3.27749	3.85717
8812	O75909	CCNK	SE:CCNK-204-exon6;CCNK-208-int6	SE	-11.3129	8.53313	-4.0797	4.32331	7.23317	3.6561
1514	P07711	CTSL	A5SS:CTSL-201-exon8;CTSL-202-exon6	A5SS	-8.63062	8.53313	-1.86351	3.82786	6.76711	4.25649
3912	P07942	LAMB1	LAMB1/ENST00000222399_Intron22/clean	IR	8.06298	8.53313	4.53567	4.29243	-3.52731	4.18776
10295	O14874	BCKDK	SE:BCKDK-201-exon10;BCKDK-202-int9	SE	-7.9925	8.49485	-1.51523	3.49327	6.47727	4.32331
63901	Q96PZ2	FAM111A	A3SS:FAM111A-215-exon4;FAM111A-213-exon4	A3SS	7.12983	8.49485	3.00415	3.81319	-4.12568	4.07624
9578	Q9Y5S2	CDC42BPB	CDC42BPB/ENST00000361246_Intron9/clean	IR	7.62459	8.49485	4.77898	4.30016	-2.84561	4.20273
25896	Q9NVH2	INTS7	SE:INTS7-202-exon3;INTS7-204-int2	SE	-8.48319	8.46725	-0.576115	1.9939	7.90707	4.32422
54888	Q08J23	NSUN2	SE:NSUN2-201-exon6;NSUN2-203-int5	SE	-9.83788	8.46725	-4.66693	4.17134	5.17095	4.26043
9581	Q4J6C6	PREPL	SE:PREPL-201-exon3;PREPL-215-int2	SE	-8.88073	8.46725	-3.06445	4.27165	5.81628	4.25414
1514	P07711	CTSL	SE:CTSL-201-exon8;CTSL-202-int6	SE	-8.61072	8.46725	-1.84361	3.78342	6.76711	4.25649
11218	Q9UHI6	DDX20	SE:DDX20-201-exon8;DDX20-213-int7	SE	-8.72056	8.45593	-1.18823	2.33416	7.53233	4.32422
3295	P51659	HSD17B4	SE:HSD17B4-208-exon22;HSD17B4-252-int21	SE	-7.73318	8.44977	-1.75635	3.81336	5.97683	4.32331
117145	Q5T1C6	THEM4	THEM4/ENST00000368814_Intron3/clean	IR	9.36971	8.44612	5.57868	4.31515	-3.79103	3.73675
205860	Q8N7C3	TRIML2	SE:TRIML2-204-exon4;TRIML2-201-int7	SE	8.95763	8.42713	5.14879	3.87711	-3.80884	3.87816
5685	P25789	PSMA4	SE:PSMA4-201-exon5;PSMA4-210-int4	SE	-7.7201	8.42713	-1.86898	3.88228	5.85113	4.26043
8454	Q13616	CUL1	SE:CUL1-201-exon7;CUL1-216-int6	SE	-7.78302	8.41005	-2.43351	4.02228	5.34951	4.32148
		PET100	A3SS:PET100-202-exon2;PET100-208-exon2	A3SS	-7.25969	8.41005	-0.907356	2.73118	6.35234	4.32331
55324	Q9NUQ8	ABCF3	A3SS:ABCF3-210-exon6;ABCF3-203-exon8	A3SS	7.99416	8.41005	6.54991	4.32331	-1.44425	2.69688
23760	P48739	PITPNB	SE:PITPNB-202-exon11;PITPNB-201-int10	SE	-9.5317	8.41005	-2.80066	4.00745	6.73105	3.69033
11218	Q9UHI6	DDX20	A3SS:DDX20-201-exon8;DDX20-213-exon8	A3SS	-8.66873	8.40894	-1.1364	1.95887	7.53233	4.32422
8554	O75925	PIAS1	SE:PIAS1-201-exon13;PIAS1-204-int1	SE	-8.17095	8.40894	-0.275634	0.949696	7.89531	4.32422
6868	P78536	ADAM17	SE:ADAM17-201-exon7;ADAM17-204-int3	SE	-7.50604	8.40894	-0.743998	2.61313	6.76205	4.32331
26090	Q8N2K0	ABHD12	SE:ABHD12-202-exon6;ABHD12-217-int5	SE	-8.68483	8.40894	-2.07413	3.94801	6.6107	4.32148
790	P27708	CAD	CAD/ENST00000264705_Intron5/clean	IR	7.38331	8.39362	5.14054	4.30803	-2.24278	3.49079
64428	Q9H6Q4	CIAO3	A5SS:CIAO3-205-exon1;CIAO3-201-exon6	A5SS	7.85997	8.39362	5.75403	4.30892	-2.10594	3.00787
5874	O00194	RAB27B	SE:RAB27B-201-exon4;RAB27B-203-int3	SE	-7.68407	8.37572	-1.34886	2.92136	6.33521	4.32331
23499	Q9UPN3	MACF1	MACF1/ENST00000361689_Intron69/clean	IR	7.93794	8.37366	6.01142	4.32331	-1.92652	3.78563
3313	P38646	HSPA9	SE:HSPA9-201-exon2;HSPA9-215-int1	SE	-8.76884	8.36754	-2.32866	4.07624	6.44018	4.25181
80224	Q8TB37	NUBPL	SE:NUBPL-201-exon7;NUBPL-203-int6	SE	-7.04256	8.36754	-1.81801	2.88333	5.22456	4.32148
124540	Q96DH6	MSI2	SE:MSI2-201-exon13;MSI2-220-int1	SE	-7.65877	8.36754	-3.71288	4.27165	3.9459	3.85067
55236	A0AVT1	UBA6	SE:UBA6-201-exon30;UBA6-206-int1	SE	-8.56501	8.36754	-2.63045	3.85053	5.93456	4.19044
387066		SNHG5	SE:SNHG5-201-exon2;SNHG5-209-int1	SE	-9.53066	8.36754	-1.57919	3.77984	7.95147	3.90241
1266	Q15417	CNN3	SE:CNN3-201-exon4;CNN3-202-int3	SE	-10.362	8.36754	-0.666421	2.07772	9.69561	4.04431
10399	P63244	RACK1	SE:RACK1-210-exon5;RACK1-205-int3	SE	-8.39761	8.36754	-1.08041	3.22486	7.3172	4.32422
6774	P40763	STAT3	STAT3/ENST00000264657_Intron16/clean	IR	7.46941	8.36754	5.92145	4.31069	-1.54796	3.37961
387066		SNHG5	A5SS:SNHG5-201-exon3;SNHG5-209-exon1	A5SS	-9.73708	8.36251	-1.78561	3.85842	7.95147	3.90241
23648	Q9BWW4	SSBP3	A3SS:SSBP3-213-exon2;SSBP3-202-exon9	A3SS	8.97406	8.36251	6.40487	4.32331	-2.56919	3.12196
5717	O00231	PSMD11	A3SS:PSMD11-201-exon14;PSMD11-212-exon14	A3SS	-8.44903	8.36251	-2.25483	3.99905	6.1942	4.01189
25962	Q69YN4	VIRMA	SE:VIRMA-201-exon14;VIRMA-209-int1	SE	-7.03672	8.36151	-2.00895	4.01189	5.02777	4.25181
128869	Q9H490	PIGU	SE:PIGU-201-exon3;PIGU-202-int2	SE	-7.42981	8.36151	-3.45176	4.25649	3.97805	4.14086
9703	Q14667	KIAA0100	KIAA0100/ENST00000528896_Intron2/clean	IR	7.72808	8.36151	5.91316	4.32331	-1.81492	3.36564
7058	P35442	THBS2	THBS2/ENST00000366787_Intron7/clean	IR	7.32251	8.36151	5.94929	4.32331	-1.37322	2.01555
3673	P17301	ITGA2	ITGA2/ENST00000296585_Intron18/clean	IR	8.15292	8.36151	5.4994	4.31069	-2.65352	3.94825
28511	Q9NYR9	NKIRAS2	A3SS:NKIRAS2-205-exon2;NKIRAS2-206-exon2	A3SS	7.20846	8.36151	6.94438	4.32422	-0.264081	0.290253
9276	P35606	COPB2	SE:COPB2-201-exon8;COPB2-216-int7	SE	-8.54649	8.36151	-3.61526	4.31426	4.93124	4.20204
3181	P22626	HNRNPA2B1	SE:HNRNPA2B1-201-exon9;HNRNPA2B1-218-int7	SE	-7.70202	8.36151	-0.98486	3.04012	6.71716	4.29499
84135	Q8TED0	UTP15	SE:UTP15-201-exon2;UTP15-204-int1	SE	-8.14281	8.36151	-1.97744	3.54297	6.16536	4.32239
1514	P07711	CTSL	A3SS:CTSL-201-exon8;CTSL-202-exon7	A3SS	-8.57214	8.36151	-1.80503	3.3782	6.76711	4.25649
54566	Q9H329	EPB41L4B	EPB41L4B/ENST00000374557_Intron10/clean	IR	7.41759	8.36151	5.8155	4.32331	-1.60209	3.48257
64417	Q0VDI3	TMEM267	SE:TMEM267-201-exon2;TMEM267-205-int1	SE	-8.57198	8.36151	-2.04613	3.08685	6.52585	4.32331
4682	P53384	NUBP1	SE:NUBP1-201-exon9;NUBP1-208-int2	SE	-7.50779	8.36151	-1.66078	3.41944	5.84701	4.32148
3835	Q14807	KIF22	A5SS:KIF22-201-exon13;KIF22-219-exon12	A5SS	-7.20447	8.35655	-0.722416	1.26189	6.48206	4.32331
4076	Q14444	CAPRIN1	CAPRIN1/ENST00000341394_Intron16/clean	IR	7.61615	8.3536	7.11657	4.32422	-0.499576	1.81356
129285	Q6ZMI0	PPP1R21	SE:PPP1R21-202-exon18;PPP1R21-201-int17	SE	-8.11675	8.33442	-4.60218	4.10846	3.51457	3.6324
51643	Q9HC24	TMBIM4	SE:TMBIM4-202-exon6;TMBIM4-203-int5	SE	-8.30266	8.33442	-2.65087	3.99591	5.65179	4.25885
55153	Q9NVU7	SDAD1	SE:SDAD1-201-exon7;SDAD1-210-int3	SE	-6.83197	8.33442	-3.61047	4.28819	3.2215	3.59206
55608	Q9NXR5	ANKRD10	SE:ANKRD10-202-exon4;ANKRD10-201-int3	SE	-7.67697	8.33442	-2.93886	3.25589	4.73811	4.32422
10519	Q99828	CIB1	A3SS:CIB1-202-exon3;CIB1-201-exon3	A3SS	8.05905	8.33068	5.0352	4.25649	-3.02384	4.25649
6836	O15260	SURF4	A3SS:SURF4-208-exon2;SURF4-202-exon2	A3SS	7.40003	8.32422	5.03832	4.2636	-2.3617	3.53362
1982	P78344	EIF4G2	SE:EIF4G2-201-exon3;EIF4G2-216-int2	SE	-7.72556	8.3019	-1.98329	4.02228	5.74228	4.32422
4076	Q14444	CAPRIN1	CAPRIN1/ENST00000341394_Intron17/clean	IR	7.55349	8.29499	6.72751	4.32422	-0.825981	2.78831
122830	Q147X3	NAA30	SE:NAA30-201-exon3;NAA30-202-int2	SE	-7.45593	8.29499	-0.898365	2.51456	6.55757	4.32422
6868	P78536	ADAM17	A3SS:ADAM17-201-exon7;ADAM17-204-exon4	A3SS	-7.54572	8.29499	-0.783674	2.17381	6.76205	4.32331
23165	Q92621	NUP205	NUP205/ENST00000285968_Intron18/clean	IR	7.4251	8.29499	5.86879	4.31426	-1.55631	3.44238
51031	Q9HC38	GLOD4	SE:GLOD4-201-exon7;GLOD4-205-int1	SE	-7.65168	8.29499	-0.330671	1.10983	7.32101	4.32422
84991	Q96I25	RBM17	AFE:RBM17-205-exon1;RBM17-201-exon1	AFE	7.19683	8.28735	6.51826	4.32331	-0.678575	1.46556
4869	P06748	NPM1	SE:NPM1-201-exon2;NPM1-208-int1	SE	-8.04575	8.28567	-0.989956	3.0147	7.0558	4.32422
9375	Q99805	TM9SF2	TM9SF2/ENST00000376387_Intron14/clean	IR	7.11903	8.28567	5.83775	4.32331	-1.28128	3.16724
10600	Q9Y5T5	USP16	USP16/ENST00000399975_Intron11/clean	IR	8.05884	8.28567	5.37317	4.32331	-2.68567	3.95476
1653	Q92499	DDX1	A5SS:DDX1-201-exon23;DDX1-209-exon19	A5SS	-8.27699	8.27327	-2.60025	4.03245	5.67674	4.22475
157922	Q5T5Y3	CAMSAP1	CAMSAP1/ENST00000312405_Intron1/clean	IR	7.42186	8.26122	5.58072	4.29328	-1.84113	3.26789
		AARS1	SE:AARS1-201-exon6;AARS1-209-int5	SE	-7.54317	8.24949	-2.36442	4.15802	5.17875	4.29328
7132	P19438	TNFRSF1A	TNFRSF1A/ENST00000162749_Intron6/clean	IR	7.88341	8.24795	6.76535	4.32422	-1.11807	3.20756
23165	Q92621	NUP205	NUP205/ENST00000285968_Intron16/clean	IR	6.78733	8.24795	4.92597	3.91788	-1.86136	2.96269
9652	Q6PGP7	TTC37	TTC37/ENST00000358746_Intron14/clean	IR	8.50422	8.24795	5.01653	4.14267	-3.48769	3.99798
9112	Q13330	MTA1	SE:MTA1-206-exon12;MTA1-201-int18	SE	7.06061	8.24795	5.58315	4.32331	-1.47746	2.94269
4683	O60934	NBN	SE:NBN-201-exon15;NBN-229-int14	SE	-7.45491	8.24718	-0.638561	2.11187	6.81635	4.32331
8323	O60353	FZD6	SE:FZD6-201-exon5;FZD6-204-int4	SE	-8.41975	8.24565	-4.51467	4.21896	3.90509	3.39604
6241	P31350	RRM2	RRM2/ENST00000304567_Intron3/clean	IR	7.71541	8.24565	6.56636	4.32422	-1.14905	3.18068
100	P00813	ADA	SE:ADA-201-exon9;ADA-206-int8	SE	-7.79003	8.24565	-3.12305	4.2426	4.66698	4.32331
27131	Q9Y5X3	SNX5	SNX5/ENST00000377759_Intron3/clean	IR	7.57088	8.24413	5.51655	4.32422	-2.05434	3.92943
5931	Q16576	RBBP7	RBBP7/ENST00000380087_Intron11/clean	IR	7.43426	8.23433	7.22907	4.32422	-0.205187	0.617042
4802	Q13952	NFYC	SE:NFYC-201-exon3;NFYC-211-int3	SE	-6.86981	8.22548	-0.0813392	0.0788658	6.78847	4.32331
23165	Q92621	NUP205	NUP205/ENST00000285968_Intron17/clean	IR	7.22061	8.21325	5.36367	4.32239	-1.85693	2.53962
55854	Q8WU90	ZC3H15	SE:ZC3H15-201-exon5;ZC3H15-207-int4	SE	-7.05769	8.19586	-0.277371	0.915546	6.78032	4.32422
9652	Q6PGP7	TTC37	TTC37/ENST00000358746_Intron15/clean	IR	7.30706	8.19586	4.65657	4.16877	-2.65048	4.14935
8761	Q13310	PABPC4	SE:PABPC4-203-exon11;PABPC4-201-int10	SE	-7.27221	8.19586	-4.38019	4.32331	2.89202	4.14146
30968	Q9UJZ1	STOML2	SE:STOML2-201-exon6;STOML2-202-int5	SE	-7.62923	8.19586	-0.52115	1.7057	7.10808	4.32422
3313	P38646	HSPA9	SE:HSPA9-201-exon9;HSPA9-214-int8	SE	-7.41593	8.19586	-2.43518	4.17783	4.98075	4.13194
51251	Q9H0P0	NT5C3A	NT5C3A/ENST00000610140_Intron7/clean	IR	6.64845	8.18376	3.57137	3.79142	-3.07707	4.01323
23390	Q8IUH5	ZDHHC17	SE:ZDHHC17-201-exon4;ZDHHC17-203-int2	SE	-7.13847	8.18376	-0.788665	2.4796	6.3498	4.32331
5929	Q15291	RBBP5	SE:RBBP5-201-exon2;RBBP5-203-int1	SE	-8.21578	8.18376	-2.05683	3.13763	6.15895	4.32331
1653	Q92499	DDX1	SE:DDX1-201-exon21;DDX1-209-int19	SE	-8.24596	8.18376	-2.56922	3.99332	5.67674	4.22475
55705	Q96P70	IPO9	IPO9/ENST00000361565_Intron22/clean	IR	7.68589	8.18376	3.58199	4.15181	-4.1039	4.04624
405	P27540	ARNT	SE:ARNT-201-exon14;ARNT-204-int13	SE	-7.63793	8.18376	-3.16294	3.91282	4.47499	3.96086
		SMN1	SE:SMN1-201-exon4;SMN1-209-int3	SE	-7.54971	8.1707	-0.436132	1.31627	7.11358	4.32331
10075	Q7Z6Z7	HUWE1	RI:HUWE1-208-exon1;HUWE1-202-intron10	RI	7.6436	8.1707	4.87227	4.20273	-2.77133	3.10184
23142	Q92564	DCUN1D4	SE:DCUN1D4-201-exon3;DCUN1D4-216-int2	SE	-9.72506	8.15552	-3.03915	4.08566	6.68591	4.13312
7203	P49368	CCT3	SE:CCT3-201-exon4;CCT3-212-int3	SE	-11.5056	8.1549	-1.80352	3.91244	9.70209	4.11238
6416	P45985	MAP2K4	SE:MAP2K4-201-exon5;MAP2K4-204-int2	SE	-9.72456	8.1549	-2.79568	2.96693	6.92888	4.32331
		BPNT2	BPNT2/ENST00000262644_Intron4/clean	IR	7.44805	8.1549	6.65118	4.32422	-0.796869	2.48827
23347	A6NHR9	SMCHD1	SE:SMCHD1-203-exon24;SMCHD1-218-int12	SE	-8.19343	8.14448	-2.82572	3.68184	5.36771	4.17198
27131	Q9Y5X3	SNX5	SNX5/ENST00000377759_Intron2/clean	IR	6.75227	8.13966	5.86928	4.32422	-0.882991	2.53377
65992	Q96HY6	DDRGK1	A5SS:DDRGK1-201-exon8;DDRGK1-203-exon3	A5SS	-6.87153	8.13966	-0.0806299	0.116554	6.7909	4.32331
10001	O75586	MED6	SE:MED6-201-exon6;MED6-203-int5	SE	-9.39364	8.13077	-0.284389	0.732706	9.10925	4.32148
		QARS1	QARS1/ENST00000306125_Intron16/clean	IR	7.66023	8.13018	5.34502	4.32331	-2.31521	3.99226
87	P12814	ACTN1	ACTN1/ENST00000193403_Intron5/clean	IR	7.61396	8.1209	6.89109	4.31069	-0.722864	2.12541
1244	Q92887	ABCC2	ABCC2/ENST00000647814_Intron8/clean	IR	6.40849	8.1209	3.07287	3.78404	-3.33562	4.32057
85437	Q8TBF4	ZCRB1	SE:ZCRB1-201-exon2;ZCRB1-206-int1	SE	-9.64495	8.1209	-1.90426	3.42711	7.74068	4.25259
7874	Q93009	USP7	RI:USP7-217-exon3;USP7-201-intron17	RI	8.81436	8.1209	5.44501	3.89373	-3.36935	3.66071
7389	P06132	UROD	RI:UROD-212-exon1;UROD-201-intron6	RI	7.70225	8.11634	4.41343	4.19246	-3.28883	3.96141
7874	Q93009	USP7	USP7/ENST00000344836_Intron17/clean	IR	8.54666	8.09963	5.44501	3.89373	-3.10166	3.72596
51514	Q9NZJ0	DTL	SE:DTL-201-exon2;DTL-206-int1	SE	-7.17409	8.09963	-2.58157	3.5062	4.59252	3.66924
1387	Q92793	CREBBP	A3SS:CREBBP-203-exon15;CREBBP-201-exon20	A3SS	7.21871	8.09963	6.7495	4.32422	-0.469212	1.3049
65992	Q96HY6	DDRGK1	SE:DDRGK1-201-exon8;DDRGK1-203-int3	SE	-6.95033	8.08938	-0.159432	0.394503	6.7909	4.32331
51507	Q9BY42	RTF2	SE:RTF2-201-exon2;RTF2-202-int1	SE	6.96198	8.07263	5.81242	4.30364	-1.14956	3.04545
51004	Q9Y2Z9	COQ6	SE:COQ6-201-exon3;COQ6-209-int2	SE	-9.35005	8.05998	-3.64291	4.32331	5.70714	3.9459
6176	P05386	RPLP1	SE:RPLP1-201-exon2;RPLP1-202-int1	SE	-7.82777	8.05404	-0.463106	1.52048	7.36467	4.32422
51574	Q4G0J3	LARP7	SE:LARP7-209-exon11;LARP7-221-int8	SE	-7.71091	8.05404	-2.58592	3.66853	5.12499	4.09909
51202	Q9H0S4	DDX47	SE:DDX47-202-exon8;DDX47-201-int7	SE	-6.79373	8.05257	0.834108	2.49672	7.62784	4.32422
80179	Q96H55	MYO19	MYO19/ENST00000614623_Intron6/clean	IR	6.89879	8.05257	3.11596	3.43984	-3.78282	4.32331
9703	Q14667	KIAA0100	RI:KIAA0100-205-exon3;KIAA0100-202-intron3	RI	7.7135	8.05257	3.84186	4.13906	-3.87164	4.05404
3482	P11717	IGF2R	IGF2R/ENST00000356956_Intron34/clean	IR	6.58626	8.05257	5.61717	4.32331	-0.96909	2.57906
7389	P06132	UROD	RI:UROD-220-exon4;UROD-201-intron5	RI	7.78368	8.05208	4.2365	3.88578	-3.54718	4.29328
		MARS1	SE:MARS1-201-exon8;MARS1-228-int4	SE	-7.175	8.04721	-1.71433	3.70431	5.46066	4.31785
56904	Q9NR46	SH3GLB2	SE:SH3GLB2-202-exon6;SH3GLB2-205-int5	SE	-6.59785	8.04721	-1.13382	3.04956	5.46403	4.27165
51247	Q9BPZ3	PAIP2	PAIP2/ENST00000265192_Intron2/clean	IR	7.00244	8.04528	6.17961	4.27165	-0.822837	2.70178
7389	P06132	UROD	RI:UROD-209-exon1;UROD-201-intron7	RI	8.7065	8.04239	5.18881	4.0804	-3.51768	3.84155
26094	Q8WV16	DCAF4	DCAF4/ENST00000358377_Intron4/clean	IR	7.57559	8.03905	5.6056	4.06399	-1.96999	3.67338
9703	Q14667	KIAA0100	KIAA0100/ENST00000528896_Intron7/clean	IR	6.99339	8.02965	5.47059	4.32331	-1.5228	3.60408
4864	O15118	NPC1	RI:NPC1-207-exon2;NPC1-201-intron23	RI	6.33745	8.01592	3.61768	3.93388	-2.71977	3.60197
8148	Q92804	TAF15	SE:TAF15-203-exon4;TAF15-211-int3	SE	-7.57192	8.01502	-3.01392	4.29243	4.55799	4.17393
51256	Q9P0N9	TBC1D7	SE:TBC1D7-201-exon3;TBC1D7-205-int2	SE	-8.00727	8.01457	-2.57147	3.75185	5.4358	4.32331
9885	Q9H1P3	OSBPL2	SE:OSBPL2-201-exon3;OSBPL2-222-int2	SE	-6.87237	8.01189	-0.820924	2.29522	6.05145	4.32331
51088	Q96PQ7	KLHL5	KLHL5/ENST00000261425_Intron11/clean	IR	6.73018	8.01189	3.49473	4.27165	-3.23545	4.14997
10605	Q9H074	PAIP1	SE:PAIP1-201-exon5;PAIP1-205-int4	SE	-6.45293	8.01189	-1.82272	3.94801	4.63021	4.03763
26509	Q9NZM1	MYOF	MYOF/ENST00000358334_Intron6/clean	IR	6.93284	8.01189	5.47948	4.27409	-1.45336	3.65225
1200	O14773	TPP1	A5SS:TPP1-201-exon3;TPP1-208-exon2	A5SS	-6.26904	8.01189	-1.20667	2.67754	5.06237	4.2161
1738	P09622	DLD	SE:DLD-201-exon4;DLD-205-int3	SE	-9.11679	8.01189	-2.82301	4.02687	6.29377	4.0804
11179	Q9NRM2	ZNF277	SE:ZNF277-201-exon3;ZNF277-207-int2	SE	-7.01404	8.01189	-1.64582	3.12819	5.36822	4.31069
1778	Q14204	DYNC1H1	DYNC1H1/ENST00000360184_Intron68/clean	IR	6.6174	8.01189	5.40504	4.32331	-1.21236	3.08878
1778	Q14204	DYNC1H1	RI:DYNC1H1-219-exon16;DYNC1H1-201-intron68	RI	6.6174	8.01189	5.40504	4.32331	-1.21236	3.08878
23192	Q9Y4P1	ATG4B	SE:ATG4B-205-exon7;ATG4B-225-int7	SE	-6.34261	8.01189	-0.817938	2.43861	5.52467	4.32148
7756	O43670	ZNF207	SE:ZNF207-203-exon6;ZNF207-201-int5	SE	-7.80247	8.01189	-4.55294	4.266	3.24954	4.32331
170506	Q9H2U1	DHX36	SE:DHX36-201-exon20;DHX36-208-int3	SE	-7.33507	8.01189	-1.95695	3.42547	5.37811	4.19246
57211	Q86SQ4	ADGRG6	ADGRG6/ENST00000230173_Intron11/clean	IR	6.92049	8.01189	3.30041	3.71433	-3.62009	4.20135
7321	P51668	UBE2D1	UBE2D1/ENST00000373910_Intron5/clean	IR	7.08861	8.01189	5.71553	4.2426	-1.37308	2.73887
51256	Q9P0N9	TBC1D7	SE:TBC1D7-202-exon5;TBC1D7-201-int4	SE	-7.46403	8.01189	-0.689845	1.6297	6.77418	4.32331
7337	Q05086	UBE3A	UBE3A/ENST00000566215_Intron10/clean	IR	6.75319	8.01011	4.05809	3.85325	-2.69511	3.6286
79646	Q9H999	PANK3	PANK3/ENST00000239231_Intron6/clean	IR	6.99355	8.01011	3.01791	4.23433	-3.97564	4.18776
716	P09871	C1S	SE:C1S-201-exon3;C1S-203-int2	SE	-7.19779	8.01011	-0.491308	1.41096	6.70648	4.32331
10585	Q9Y6A1	POMT1	SE:POMT1-203-exon17;POMT1-218-int9	SE	-6.9143	8.01011	-1.00241	2.26825	5.91188	4.23657
1457	P68400	CSNK2A1	A3SS:CSNK2A1-201-exon14;CSNK2A1-210-exon4	A3SS	-6.39621	8.00966	-0.12593	0.297614	6.27028	4.32331
51501	Q53FT3	HIKESHI	SE:HIKESHI-201-exon2;HIKESHI-205-int1	SE	-6.43116	8	-0.624885	1.99474	5.80628	4.31158
9578	Q9Y5S2	CDC42BPB	CDC42BPB/ENST00000361246_Intron8/clean	IR	7.1163	7.99568	4.50921	3.97405	-2.60709	4.03433
8148	Q92804	TAF15	RI:TAF15-216-exon5;TAF15-203-intron13	RI	7.71323	7.99568	5.03807	4.02319	-2.67516	4.00174
29072	Q9BYW2	SETD2	SE:SETD2-201-exon8;SETD2-210-int7	SE	-9.04181	7.99568	-2.89166	3.1757	6.15015	4.12726
50804	Q9P2K5	MYEF2	SE:MYEF2-201-exon11;MYEF2-205-int5	SE	-7.32367	7.99568	-3.78834	4.32331	3.53532	3.65961
83862	Q9BXJ8	TMEM120A	A3SS:TMEM120A-214-exon12;TMEM120A-203-exon12	A3SS	-6.02236	7.99568	-2.20669	3.49804	3.81567	4.13253
427	Q13510	ASAH1	SE:ASAH1-202-exon3;ASAH1-227-int2	SE	-6.90819	7.99568	0.511998	1.87351	7.42019	4.32422
		PEDS1	SE:PEDS1-UBE2V1-201-exon7;UBE2V1-202-int2	SE	-9.02668	7.9914	-1.6507	3.58783	7.37598	3.6837
23061	Q66K14	TBC1D9B	TBC1D9B/ENST00000356834_Intron15/clean	IR	6.48852	7.9914	3.60225	4.09313	-2.88627	4.22695
10914	P51003	PAPOLA	SE:PAPOLA-201-exon5;PAPOLA-224-int2	SE	-7.31	7.98716	-2.47925	4.19111	4.83075	4.32331
1386	P15336	ATF2	SE:ATF2-201-exon7;ATF2-216-int5	SE	-6.4219	7.98716	-0.546722	1.83532	5.87518	4.32331
1200	O14773	TPP1	RI:TPP1-229-exon4;TPP1-201-intron4	RI	6.29501	7.98297	5.04975	4.27246	-1.24526	3.10063
51596	O60888	CUTA	SE:CUTA-203-exon5;CUTA-211-int4	SE	-6.62262	7.98297	0.632455	2.31777	7.25507	4.32422
114908	Q8N131	TMEM123	TMEM123/ENST00000361236_Intron3/clean	IR	6.74243	7.98297	6.196	4.25493	-0.546431	1.88874
1200	O14773	TPP1	TPP1/ENST00000299427_Intron4/clean	IR	6.23493	7.97881	5.04975	4.27246	-1.18518	2.95111
375056	Q5JRA6	MIA3	SE:MIA3-201-exon3;MIA3-211-int2	SE	-6.8743	7.97469	-3.14997	3.92007	3.72433	4.07366
8451	Q13619	CUL4A	CUL4A/ENST00000326335_Intron15/clean	IR	6.81273	7.97469	5.60825	4.32422	-1.20449	3.38304
214	Q13740	ALCAM	A3SS:ALCAM-206-exon10;ALCAM-201-exon9	A3SS	7.52611	7.97469	5.90313	4.20135	-1.62297	3.47485
1786	P26358	DNMT1	A3SS:DNMT1-201-exon39;DNMT1-251-exon39	A3SS	-6.56312	7.97469	-3.12791	4.16813	3.43521	3.93054
5519	P30154	PPP2R1B	SE:PPP2R1B-201-exon9;PPP2R1B-202-int8	SE	-6.79264	7.97469	-2.34718	4.14509	4.44546	4.18046
518	P48201	ATP5MC3	ATP5MC3/ENST00000284727_Intron4/clean	IR	7.09479	7.97469	5.86259	4.32422	-1.2322	3.21036
8148	Q92804	TAF15	TAF15/ENST00000604841_Intron14/clean	IR	7.68574	7.97469	5.03807	4.02319	-2.64768	3.96975
64285	Q96CC6	RHBDF1	A3SS:RHBDF1-211-exon3;RHBDF1-201-exon14	A3SS	8.43015	7.97469	4.94927	4.1798	-3.48088	3.44238
817	Q13557	CAMK2D	A5SS:CAMK2D-211-exon20;CAMK2D-212-exon7	A5SS	-6.55531	7.97469	-5.30654	4.07109	1.24876	2.94566
7072	P31483	TIA1	SE:TIA1-204-exon5;TIA1-203-int4	SE	-8.14327	7.97469	-3.49299	4.13194	4.65027	4.17587
5476	P10619	CTSA	CTSA/ENST00000191018_Intron5/clean	IR	6.6881	7.97062	6.96373	4.32148	0.275623	0.897228
1207	P54105	CLNS1A	SE:CLNS1A-204-exon3;CLNS1A-201-int2	SE	-6.83391	7.96658	-2.40705	3.9694	4.42686	3.91725
23560	Q9BZE4	GTPBP4	SE:GTPBP4-202-exon3;GTPBP4-205-int2	SE	-6.65248	7.95861	0.24982	0.853166	6.9023	4.32422
51635	Q9Y394	DHRS7	SE:DHRS7-202-exon4;DHRS7-208-int3	SE	-7.26293	7.95861	-0.410424	0.905478	6.8525	4.32422
103	P55265	ADAR	SE:ADAR-201-exon12;ADAR-226-int11	SE	-7.12899	7.95861	-0.286968	0.977674	6.84202	4.32331
7389	P06132	UROD	UROD/ENST00000246337_Intron8/clean	IR	8.93898	7.95861	5.63447	4.1152	-3.30451	4.22695
7389	P06132	UROD	UROD/ENST00000246337_Intron7/clean	IR	8.54065	7.95861	5.18881	4.0804	-3.35184	3.71742
7756	O43670	ZNF207	SE:ZNF207-201-exon8;ZNF207-204-int8	SE	-7.52942	7.95861	-6.14899	4.32422	1.38044	3.15497
87	P12814	ACTN1	SE:ACTN1-201-exon5;ACTN1-230-int4	SE	-6.75179	7.95468	-0.815059	2.46664	5.93673	4.15802
		PET100	A3SS:PET100-202-exon2;PET100-201-exon2	A3SS	-7.13996	7.94692	-0.907356	2.73118	6.23261	4.32422
701	O60566	BUB1B	BUB1B/ENST00000287598_Intron22/clean	IR	7.21739	7.94692	4.31047	4.32331	-2.90692	4.15927
2146	Q15910	EZH2	RI:EZH2-211-exon13;EZH2-201-intron14	RI	7.36408	7.94692	3.07342	3.86631	-4.29065	3.65991
6198	P23443	RPS6KB1	SE:RPS6KB1-201-exon4;RPS6KB1-204-int3	SE	-6.57787	7.9431	-1.92155	3.54155	4.65632	4.2233
8869	Q9UNP4	ST3GAL5	SE:ST3GAL5-203-exon3;ST3GAL5-221-int2	SE	-6.79009	7.9431	-2.84992	4.25649	3.94017	3.36558
23325	Q2M389	WASHC4	WASHC4/ENST00000332180_Intron7/clean	IR	7.25986	7.9431	4.12065	4.20135	-3.1392	3.94933
4140	P27448	MARK3	SE:MARK3-201-exon8;MARK3-206-int7	SE	-7.36549	7.9393	-1.28533	3.4532	6.08016	4.28988
123803	Q96AB6	NTAN1	NTAN1/ENST00000287706_Intron4/clean	IR	6.56068	7.9393	4.0504	4.266	-2.51028	3.97317
79745	Q8N3C7	CLIP4	SE:CLIP4-201-exon4;CLIP4-208-int3	SE	-6.92809	7.9393	-1.95421	3.33808	4.97389	3.7015
23404	Q13868	EXOSC2	SE:EXOSC2-204-exon3;EXOSC2-208-int2	SE	-6.60367	7.93181	-2.11883	3.98716	4.48484	4.20135
307	P09525	ANXA4	ANXA4/ENST00000394295_Intron5/clean	IR	6.51305	7.93181	3.6953	4.29158	-2.81775	4.22988
		GPR89A	SE:GPR89A-201-exon2;GPR89A-205-int1	SE	-6.57811	7.92445	-1.69566	3.12171	4.88245	4.22475
5573	P10644	PRKAR1A	PRKAR1A/ENST00000358598_Intron4/clean	IR	6.75385	7.91721	6.04623	4.32331	-0.707618	2.33221
3028	Q99714	HSD17B10	A3SS:HSD17B10-201-exon5;HSD17B10-202-exon5	A3SS	-6.97817	7.91721	-0.896012	2.80076	6.08216	4.32422
10947	P53677	AP3M2	A5SS:AP3M2-202-exon2;AP3M2-211-exon1	A5SS	-7.09857	7.91721	-0.0863945	0.0557375	7.01218	4.32331
9652	Q6PGP7	TTC37	SE:TTC37-201-exon20;TTC37-225-int19	SE	-7.50314	7.91721	-2.58103	3.99155	4.92211	4.18842
3028	Q99714	HSD17B10	SE:HSD17B10-201-exon5;HSD17B10-202-int4	SE	-6.99319	7.91721	-0.91103	2.83657	6.08216	4.32422
4676	Q99733	NAP1L4	SE:NAP1L4-201-exon2;NAP1L4-202-int1	SE	-6.75875	7.91721	-1.11389	2.94175	5.64487	4.25493
7511	Q9NQW7	XPNPEP1	SE:XPNPEP1-201-exon12;XPNPEP1-216-int2	SE	-8.65672	7.91721	-2.09417	3.2829	6.56255	4.13253
7389	P06132	UROD	UROD/ENST00000246337_Intron6/clean	IR	7.4698	7.91364	4.41343	4.19246	-3.05637	3.67272
51184	Q9UHW5	GPN3	GPN3/ENST00000228827_Intron5/clean	IR	6.81615	7.91364	4.11311	4.05849	-2.70304	3.57478
224	P51648	ALDH3A2	SE:ALDH3A2-201-exon5;ALDH3A2-233-int4	SE	-7.5023	7.91364	-1.51051	3.41428	5.99179	4.24642
8904	Q99829	CPNE1	SE:CPNE1-201-exon5;CPNE1-210-int4	SE	-7.33859	7.91364	-3.64086	4.14146	3.69773	4.25649
34	P11310	ACADM	SE:ACADM-202-exon5;ACADM-217-int4	SE	-9.69231	7.90309	-4.3377	4.20343	5.35461	2.96226
23657	Q9UPY5	SLC7A11	SE:SLC7A11-201-exon9;SLC7A11-202-int4	SE	-8.56514	7.89963	-5.4451	4.15552	3.12004	4.00524
80201	Q2TB90	HKDC1	HKDC1/ENST00000354624_Intron8/clean	IR	6.66521	7.89963	3.358	4.00043	-3.30721	4.15614
7874	Q93009	USP7	USP7/ENST00000344836_Intron23/clean	IR	7.70406	7.89963	5.23077	4.32331	-2.47329	3.6767
10947	P53677	AP3M2	SE:AP3M2-202-exon2;AP3M2-211-int1	SE	-7.04504	7.89963	-0.0328659	0.0554342	7.01218	4.32331
51088	Q96PQ7	KLHL5	KLHL5/ENST00000261425_Intron10/clean	IR	7.10323	7.89963	4.26421	4.32422	-2.83903	4.19111
29954	Q9UKY4	POMT2	A5SS:POMT2-251-exon1;POMT2-201-exon14	A5SS	5.96042	7.89279	4.512	4.10127	-1.44842	2.84569
2665	P50395	GDI2	SE:GDI2-202-exon8;GDI2-205-int4	SE	-8.11144	7.89279	-1.11674	3.17864	6.9947	4.27165
23594	Q9Y5N6	ORC6	SE:ORC6-201-exon5;ORC6-206-int4	SE	-7.02068	7.89279	0.556135	1.91553	7.57681	4.32422
23560	Q9BZE4	GTPBP4	GTPBP4/ENST00000360803_Intron11/clean	IR	6.89468	7.89279	6.70331	4.13906	-0.191368	0.603212
		RBIS	SE:RBIS-208-exon4;RBIS-210-int2	SE	-7.44329	7.89279	-3.55513	4.21968	3.88817	4.11691
1314	P53621	COPA	COPA/ENST00000241704_Intron22/clean	IR	7.28475	7.89279	4.19746	4.10958	-3.08729	4.18046
3895	Q86UP2	KTN1	SE:KTN1-202-exon8;KTN1-215-int2	SE	-6.35445	7.89279	-1.76798	3.93337	4.58646	4.25649
51429	Q9Y5X1	SNX9	A3SS:SNX9-218-exon18;SNX9-201-exon18	A3SS	6.85937	7.89279	5.2202	4.25259	-1.63917	2.61885
10658	Q92879	CELF1	SE:CELF1-201-exon6;CELF1-206-int2	SE	-7.02675	7.88941	-0.567605	1.53599	6.45914	4.32422
1453	P48730	CSNK1D	CSNK1D/ENST00000314028_Intron3/clean	IR	6.60557	7.88941	5.69369	4.32422	-0.911888	2.72057
7389	P06132	UROD	UROD/ENST00000246337_Intron5/clean	IR	7.64958	7.88941	4.2365	3.88578	-3.41308	4.13194
10455	O75521	ECI2	SE:ECI2-201-exon6;ECI2-208-int5	SE	-6.47287	7.88941	-3.17538	4.26922	3.29749	3.86956
8863	P56645	PER3	SE:PER3-201-exon10;PER3-204-int2	SE	-9.2439	7.88941	-4.42605	3.49128	4.81785	3.89003
8729	Q92538	GBF1	A3SS:GBF1-201-exon20;GBF1-309-exon19	A3SS	-7.70473	7.88941	-2.04885	3.03742	5.65588	4.3098
118424	Q8N2K1	UBE2J2	SE:UBE2J2-202-exon4;UBE2J2-220-int2	SE	-6.95646	7.88941	-0.785591	2.47719	6.17087	4.31426
53938	Q9H2H8	PPIL3	SE:PPIL3-202-exon4;PPIL3-210-int3	SE	-7.50556	7.88273	-3.69106	3.98522	3.8145	4.2426
3912	P07942	LAMB1	LAMB1/ENST00000222399_Intron23/clean	IR	6.46355	7.88273	2.95229	3.86956	-3.51126	4.32148
1293	P12111	COL6A3	COL6A3/ENST00000295550_Intron27/clean	IR	6.26421	7.88273	4.75681	4.27165	-1.5074	3.39206
10146	Q13283	G3BP1	SE:G3BP1-201-exon3;G3BP1-211-int2	SE	-6.43236	7.88273	-0.731802	2.38706	5.70056	4.32331
23385	Q92542	NCSTN	SE:NCSTN-201-exon12;NCSTN-220-int11	SE	-6.83418	7.88273	-1.25491	3.41794	5.57927	4.31785
6837	Q15528	MED22	RI:MED22-209-exon4;MED22-201-intron4	RI	-6.09663	7.88273	-0.0209023	0.0448742	6.07572	4.31966
1654	O00571	DDX3X	A3SS:DDX3X-201-exon17;DDX3X-209-exon5	A3SS	-6.00087	7.88273	-0.253249	0.776961	5.74762	4.32331
112483	Q96F10	SAT2	SE:SAT2-201-exon4;SAT2-208-int3	SE	-6.84883	7.88273	-3.25532	4.27246	3.59351	4.25649
158	P30566	ADSL	SE:ADSL-202-exon8;ADSL-211-int7	SE	-7.27309	7.88273	-2.00573	3.9667	5.26736	3.97327
6873	Q6P1X5	TAF2	SE:TAF2-201-exon10;TAF2-213-int10	SE	-7.59826	7.88273	-3.30338	3.01353	4.29488	3.96091
7041	O43294	TGFB1I1	SE:TGFB1I1-201-exon5;TGFB1I1-209-int3	SE	-6.13513	7.88273	-1.04864	2.92328	5.08649	3.91725
54802	Q9H3H1	TRIT1	SE:TRIT1-201-exon8;TRIT1-202-int7	SE	-6.97298	7.87943	-1.25351	2.96669	5.71946	4.28988
		PET100	SE:PET100-202-exon2;PET100-201-int1	SE	-7.00268	7.87943	-0.770071	2.49893	6.23261	4.32422
8729	Q92538	GBF1	SE:GBF1-201-exon26;GBF1-221-int1	SE	-7.28829	7.87943	-1.80865	3.28343	5.47964	4.32331
10412	O95478	NSA2	SE:NSA2-205-exon5;NSA2-204-int2	SE	-7.54465	7.87615	-1.66668	3.64685	5.87797	4.32331
27042	Q68CQ4	UTP25	UTP25/ENST00000491415_Intron5/clean	IR	6.50862	7.87615	5.67878	4.32331	-0.829846	1.72543
81847	Q9NTX7	RNF146	SE:RNF146-201-exon3;RNF146-202-int2	SE	-7.17875	7.87615	-5.50227	4.32331	1.67648	3.53297
		ENST00000651486	SE:ENST00000651486-exon2;ENST00000651774-int1	SE	-6.41388	7.87615	-3.47548	3.9608	2.9384	4.19518
79872	Q75N03	CBLL1	SE:CBLL1-201-exon5;CBLL1-202-int4	SE	-6.44737	7.86646	1.11592	3.24122	7.5633	4.32422
4641	O00159	MYO1C	MYO1C/ENST00000545534_Intron17/clean	IR	6.49392	7.86646	3.51782	3.68689	-2.9761	4.25885
1314	P53621	COPA	SE:COPA-201-exon18;COPA-216-int17	SE	-6.98854	7.86328	-3.5619	4.17718	3.42664	3.72857
6176	P05386	RPLP1	SE:RPLP1-201-exon2;RPLP1-205-int1	SE	-6.71834	7.86328	-0.126887	0.29432	6.59145	4.32331
2475	P42345	MTOR	SE:MTOR-201-exon50;MTOR-209-int20	SE	-8.18849	7.86012	-4.80944	4.08725	3.37905	3.41689
23392		ECPAS	ECPAS/ENST00000259335_Intron28/clean	IR	6.64312	7.86012	3.57362	4.09151	-3.06951	4.25649
5817	P15151	PVR	SE:PVR-205-exon6;PVR-202-int5	SE	-6.96978	7.86012	-2.98285	4.30103	3.98693	3.89449
27235		COQ2	SE:COQ2-202-exon5;COQ2-203-int4	SE	-6.88803	7.86012	-2.13598	3.3853	4.75205	4.22695
6646	P35610	SOAT1	SOAT1/ENST00000367619_Intron11/clean	IR	7.47197	7.86012	6.64317	4.32331	-0.828802	2.197
57192	Q9GZU1	MCOLN1	MCOLN1/ENST00000264079_Intron5/clean	IR	6.7726	7.86012	4.3123	3.87904	-2.4603	3.14765
6294	Q15424	SAFB	SAFB/ENST00000292123_Intron9/clean	IR	6.79907	7.85387	5.98679	4.32331	-0.812287	2.58534
57192	Q9GZU1	MCOLN1	RI:MCOLN1-202-exon5;MCOLN1-201-intron5	RI	6.76141	7.85387	4.3123	3.87904	-2.44911	3.13447
4864	O15118	NPC1	NPC1/ENST00000269228_Intron23/clean	IR	5.92225	7.85387	3.61768	3.93388	-2.30457	3.49079
51096	Q9Y5J1	UTP18	SE:UTP18-201-exon7;UTP18-202-int1	SE	-7.57638	7.85387	-3.18354	4.24336	4.39285	3.72617
84897	Q3YBR2	TBRG1	RI:TBRG1-209-exon1;TBRG1-201-intron6	RI	6.86223	7.85078	5.5526	4.00745	-1.30964	2.9581
8439	Q92636	NSMAF	NSMAF/ENST00000038176_Intron24/clean	IR	6.33119	7.84466	3.83474	4.13194	-2.49645	3.93676
23310	P42695	NCAPD3	SE:NCAPD3-202-exon6;NCAPD3-224-int2	SE	-9.0663	7.84164	-2.54133	3.61866	6.52497	3.75897
27229	Q9UGJ1	TUBGCP4	SE:TUBGCP4-201-exon16;TUBGCP4-204-int3	SE	-8.72191	7.84164	-3.64531	4.13077	5.0766	3.1345
10128	P42704	LRPPRC	SE:LRPPRC-201-exon19;LRPPRC-231-int18	SE	-7.33052	7.84164	-2.67625	4.03716	4.65427	4.25806
8539	Q9BZZ5	API5	SE:API5-201-exon12;API5-209-int2	SE	-6.68103	7.82974	-2.585	3.92937	4.09603	4.13787
3065	Q13547	HDAC1	HDAC1/ENST00000373548_Intron8/clean	IR	8.50217	7.82974	6.80959	4.18709	-1.69258	3.56948
79188	Q9BTV4	TMEM43	TMEM43/ENST00000306077_Intron5/clean	IR	7.33097	7.82681	4.60796	4.22475	-2.72301	3.65298
8725	O94763	URI1	URI1/ENST00000360605_Intron9/clean	IR	6.42017	7.82681	5.88908	4.2668	-0.531091	1.762
7874	Q93009	USP7	USP7/ENST00000344836_Intron21/clean	IR	8.54429	7.82681	5.0301	3.2162	-3.51419	4.13906
55035	Q76FK4	NOL8	SE:NOL8-201-exon9;NOL8-214-int6	SE	-6.3517	7.82681	-0.226661	0.544863	6.12504	4.29243
170506	Q9H2U1	DHX36	SE:DHX36-201-exon17;DHX36-206-int4	SE	-7.00435	7.82391	-2.00705	4.01818	4.9973	4.19928
112479	A8K979	ERI2	SE:ERI2-201-exon6;ERI2-214-int5	SE	-6.54085	7.82391	-1.84835	3.53328	4.6925	3.96163
2665	P50395	GDI2	A3SS:GDI2-202-exon8;GDI2-205-exon5	A3SS	-8.04381	7.82102	-1.04911	2.97417	6.9947	4.27165
1500	O60716	CTNND1	SE:CTNND1-201-exon16;CTNND1-225-int4	SE	-6.01575	7.82102	-0.580814	2.04554	5.43494	4.32331
4209	Q14814	MEF2D	MEF2D/ENST00000348159_Intron11/clean	IR	5.95692	7.82102	4.13886	4.19044	-1.81806	3.16028
6642	Q13596	SNX1	SNX1/ENST00000559844_Intron13/clean	IR	6.08954	7.82102	5.26303	4.32148	-0.826508	2.31108
5962	P35241	RDX	SE:RDX-202-exon4;RDX-208-int3	SE	-6.47463	7.82102	-1.47692	3.33401	4.9977	4.14206
152137	Q8IVM0	CCDC50	SE:CCDC50-201-exon6;CCDC50-202-int5	SE	7.55123	7.82102	4.79231	4.12033	-2.75892	4.12205
23019	A5YKK6	CNOT1	CNOT1/ENST00000317147_Intron18/clean	IR	6.5197	7.82102	5.10058	4.3098	-1.41912	3.48606
51562	Q9NS73	MBIP	MBIP/ENST00000318473_Intron3/clean	IR	7.17405	7.82102	5.70229	4.32422	-1.47177	2.50538
5427	P56282	POLE2	SE:POLE2-201-exon4;POLE2-202-int3	SE	-6.26489	7.82102	-3.68247	4.09259	2.58242	3.91501
950	Q14108	SCARB2	SE:SCARB2-201-exon5;SCARB2-216-int4	SE	-6.29152	7.82102	-1.99664	3.89514	4.29488	4.02
		QARS1	QARS1/ENST00000306125_Intron15/clean	IR	6.57859	7.82102	4.42908	3.99155	-2.14951	3.9478
55215	Q9NVI1	FANCI	FANCI/ENST00000310775_Intron4/clean	IR	6.94814	7.82102	4.5137	4.1209	-2.43444	4.13906
11011	Q86UE8	TLK2	SE:TLK2-201-exon8;TLK2-209-int5	SE	-6.31888	7.82102	-0.432804	1.46711	5.88607	4.32331
26090	Q8N2K0	ABHD12	ABHD12/ENST00000376542_Intron8/clean	IR	6.48108	7.82102	5.29754	4.29328	-1.18354	3.07627
29883	Q9UIV1	CNOT7	CNOT7/ENST00000361272_Intron5/clean	IR	6.46475	7.82102	5.55826	4.32331	-0.906486	2.65386
23424	Q8NHU6	TDRD7	TDRD7/ENST00000355295_Intron5/clean	IR	6.06984	7.82102	4.56632	4.25885	-1.50352	3.21576
6832	Q8IYB8	SUPV3L1	SUPV3L1/ENST00000359655_Intron8/clean	IR	6.62153	7.82102	4.62229	4.10958	-1.99924	3.37443
23165	Q92621	NUP205	NUP205/ENST00000285968_Intron19/clean	IR	5.97185	7.82102	5.27692	4.31426	-0.694926	1.71444
57211	Q86SQ4	ADGRG6	ADGRG6/ENST00000230173_Intron10/clean	IR	6.04081	7.82102	3.12	3.9503	-2.92082	3.83604
10531	Q5JRX3	PITRM1	PITRM1/ENST00000224949_Intron10/clean	IR	7.51115	7.81816	5.17277	4.22695	-2.33838	3.71107
4641	O00159	MYO1C	MYO1C/ENST00000545534_Intron3/clean	IR	7.35888	7.81531	4.36768	3.77984	-2.9912	3.78182
55657	Q9BU19	ZNF692	SE:ZNF692-201-exon11;ZNF692-208-int8	SE	-6.17178	7.81531	1.0523	1.96918	7.22408	4.32422
5984	P35249	RFC4	RFC4/ENST00000296273_Intron8/clean	IR	6.548	7.81531	5.73886	4.32331	-0.809133	2.60304
54793	Q7L273	KCTD9	SE:KCTD9-201-exon3;KCTD9-209-int2	SE	-6.7234	7.80688	-3.11572	4.29585	3.60769	3.68982
81555	Q969M3	YIPF5	SE:YIPF5-201-exon2;YIPF5-205-int1	SE	-8.6519	7.8041	-0.768354	2.51093	7.88355	4.25649
29102	Q9NRR4	DROSHA	DROSHA/ENST00000511367_Intron10/clean	IR	6.63804	7.7986	5.78179	4.32331	-0.856251	2.06095
7321	P51668	UBE2D1	UBE2D1/ENST00000373910_Intron6/clean	IR	6.7653	7.79588	4.8216	3.67199	-1.9437	3.35684
5810	O60671	RAD1	RAD1/ENST00000382038_Intron4/clean	IR	7.00581	7.79588	5.41436	4.31966	-1.59145	3.20438
1434	P55060	CSE1L	CSE1L/ENST00000262982_Intron7/clean	IR	6.85481	7.79317	5.26194	4.22403	-1.59287	3.184
3661	Q14653	IRF3	SE:IRF3-201-exon6;IRF3-227-int5	SE	-8.22107	7.78252	-2.19409	3.50431	6.02699	3.96091
8454	Q13616	CUL1	CUL1/ENST00000325222_Intron12/clean	IR	8.36776	7.77728	5.69438	4.10347	-2.67338	3.41354
7419	Q9Y277	VDAC3	SE:VDAC3-201-exon2;VDAC3-205-int1	SE	-6.58169	7.77728	0.465801	1.65848	7.04749	4.32331
6731	O76094	SRP72	SRP72/ENST00000505314_Intron7/clean	IR	6.56483	7.77728	3.27853	3.86476	-3.28629	4.13906
7283	P23258	TUBG1	SE:TUBG1-201-exon5;TUBG1-204-int4	SE	-5.90209	7.77728	-1.93507	3.71339	3.96702	3.64018
26528	Q96EP5	DAZAP1	DAZAP1/ENST00000233078_Intron5/clean	IR	5.67442	7.77469	3.91038	4.10679	-1.76404	3.71538
23223	Q5JTH9	RRP12	RI:RRP12-207-exon4;RRP12-201-intron17	RI	7.20835	7.77469	4.78885	4.16368	-2.4195	3.39579
8453	Q13617	CUL2	SE:CUL2-203-exon19;CUL2-235-int17	SE	-8.11429	7.76955	-0.137722	0.202785	7.97657	4.08884
221120	Q96Q83	ALKBH3	SE:ALKBH3-201-exon7;ALKBH3-208-int1	SE	-7.84202	7.76955	-5.45227	4.26922	2.38976	3.13447
5591	P78527	PRKDC	PRKDC/ENST00000314191_Intron20/clean	IR	6.66114	7.76955	4.38707	4.1296	-2.27407	3.19491
		PET100	A5SS:PET100-202-exon2;PET100-201-exon1	A5SS	-6.86255	7.76955	-0.629944	1.95347	6.23261	4.32422
10181	P52756	RBM5	SE:RBM5-201-exon16;RBM5-209-int5	SE	-7.29827	7.767	-4.25592	4.27409	3.04235	3.95746
23161	Q9Y5W8	SNX13	SNX13/ENST00000428135_Intron24/clean	IR	7.25099	7.767	5.01417	4.22475	-2.23683	3.03608
27020	Q9Y639	NPTN	NPTN/ENST00000345330_Intron8/clean	IR	6.33433	7.76447	5.93169	4.32422	-0.402638	1.46815
81614	Q8N8Q9	NIPA2	SE:NIPA2-203-exon3;NIPA2-202-int3	SE	-6.72762	7.76447	-2.03334	3.58222	4.69428	4.32331
8031	Q13772	NCOA4	SE:NCOA4-201-exon5;NCOA4-206-int2	SE	-8.6215	7.75696	-1.10351	3.0122	7.51799	3.75749
25879	Q9NV06	DCAF13	SE:DCAF13-201-exon3;DCAF13-205-int2	SE	-6.28604	7.75449	-0.697818	2.23728	5.58822	4.26841
6672	P23497	SP100	SE:SP100-201-exon2;SP100-208-int1	SE	-6.86491	7.74715	-3.90637	4.31069	2.95854	3.50314
55288	Q8IXI2	RHOT1	RHOT1/ENST00000333942_Intron6/clean	IR	6.18373	7.74232	5.04237	4.32422	-1.14135	3.13082
25912	Q9BWL3	C1orf43	SE:C1orf43-201-exon5;C1orf43-210-int5	SE	-6.72421	7.74232	-0.5947	2.2131	6.12951	4.28651
55624	Q8WZA1	POMGNT1	POMGNT1/ENST00000371984_Intron5/clean	IR	6.45247	7.74232	5.10592	4.18842	-1.34655	2.05502
		SEPTIN2	SE:SEPTIN2-201-exon6;SEPTIN2-228-int3	SE	-6.45595	7.74232	-0.779845	2.47736	5.6761	4.2636
11183	Q9Y4K4	MAP4K5	MAP4K5/ENST00000013125_Intron25/clean	IR	7.21041	7.74232	5.0087	4.27165	-2.20171	2.99912
2734	Q92896	GLG1	GLG1/ENST00000205061_Intron20/clean	IR	6.69403	7.74232	3.72329	4.25885	-2.97074	4.20204
4055	P36941	LTBR	SE:LTBR-201-exon5;LTBR-211-int4	SE	-6.2077	7.74232	-0.292802	0.919843	5.9149	4.32331
8662	P55884	EIF3B	SE:EIF3B-201-exon8;EIF3B-206-int4	SE	-7.02174	7.74232	-2.75427	4.21467	4.26747	3.9296
54461	Q969U6	FBXW5	FBXW5/ENST00000487794_Intron2/clean	IR	5.77698	7.73755	2.96719	4.06399	-2.80979	3.95892
7874	Q93009	USP7	RI:USP7-211-exon1;USP7-201-intron24	RI	8.43617	7.73755	6.31973	4.09044	-2.11644	3.48691
		IARS1	SE:IARS1-202-exon3;IARS1-209-int2	SE	-7.17164	7.73755	-3.20252	4.30803	3.96912	4.14569
93081	Q5JUR7	TEX30	SE:TEX30-206-exon5;TEX30-203-int3	SE	-7.93998	7.73755	-5.67164	4.08938	2.26833	3.77526
3646	P60228	EIF3E	SE:EIF3E-201-exon2;EIF3E-206-int1	SE	-10.1244	7.73518	-1.1951	3.22784	8.9293	3.854
7045	Q15582	TGFBI	TGFBI/ENST00000442011_Intron5/clean	IR	6.24051	7.73049	5.13124	3.96086	-1.10927	3.23008
		GFUS	GFUS/ENST00000425753_Intron3/clean	IR	6.31109	7.72816	5.24046	4.16178	-1.07063	2.54857
55920	Q9P258	RCC2	RCC2/ENST00000375433_Intron9/clean	IR	6.10503	7.72816	5.3564	4.32331	-0.748634	2.32416
284996	Q8NC42	RNF149	RNF149/ENST00000295317_Intron6/clean	IR	6.65459	7.72125	4.92477	4.32422	-1.72981	3.05089
64756	Q5TC12	ATPAF1	SE:ATPAF1-211-exon5;ATPAF1-210-int2	SE	-7.33286	7.72125	-3.14159	4.2636	4.19127	4.1343
5984	P35249	RFC4	RI:RFC4-211-exon5;RFC4-201-intron9	RI	6.85258	7.72125	4.01934	4.32331	-2.83324	4.25649
4673	P55209	NAP1L1	SE:NAP1L1-201-exon2;NAP1L1-202-int1	SE	-7.08396	7.71444	-1.22033	3.41551	5.86362	4.32331
9652	Q6PGP7	TTC37	TTC37/ENST00000358746_Intron13/clean	IR	8.46617	7.71444	4.69409	3.97664	-3.77208	3.4485
1642	Q16531	DDB1	DDB1/ENST00000301764_Intron11/clean	IR	6.02201	7.71444	4.4472	4.13906	-1.57481	3.27396
6389	P31040	SDHA	SE:SDHA-201-exon9;ENST00000651543-int8	SE	-6.34518	7.71444	-1.97319	3.74931	4.37199	4.2426
10075	Q7Z6Z7	HUWE1	HUWE1/ENST00000262854_Intron10/clean	IR	6.95202	7.71444	4.87227	4.20273	-2.07975	2.48729
23435	Q13148	TARDBP	TARDBP/ENST00000240185_Intron5/clean	IR	6.72825	7.7122	5.88329	4.32422	-0.84496	2.73099
79023	Q8NFH4	NUP37	NUP37/ENST00000251074_Intron7/clean	IR	6.73608	7.7122	5.52201	4.08355	-1.21407	3.30701
900	P51959	CCNG1	SE:CCNG1-201-exon2;CCNG1-211-int1	SE	-9.15101	7.70553	-0.277094	0.763995	8.87391	3.7795
9088	Q99640	PKMYT1	A3SS:PKMYT1-202-exon7;PKMYT1-201-exon8	A3SS	6.90404	7.70553	5.94409	4.32331	-0.959955	1.9979
8567	Q8WXG6	MADD	SE:MADD-201-exon26;MADD-202-int23	SE	6.97001	7.70333	5.69044	4.3098	-1.27957	2.68059
5270	P07093	SERPINE2	SERPINE2/ENST00000258405_Intron5/clean	IR	6.16722	7.70333	5.26818	4.27409	-0.899043	2.85374
2734	Q92896	GLG1	GLG1/ENST00000205061_Intron17/clean	IR	6.19693	7.70333	4.33101	4.32331	-1.86592	3.567
93081	Q5JUR7	TEX30	SE:TEX30-206-exon2;TEX30-202-int1	SE	-6.75984	7.70115	-4.16878	4.23807	2.59107	3.16353
11235	Q9BUL8	PDCD10	SE:PDCD10-201-exon7;PDCD10-210-int4	SE	-8.8625	7.69037	-2.00666	3.65059	6.85583	3.5673
9703	Q14667	KIAA0100	KIAA0100/ENST00000528896_Intron3/clean	IR	7.2486	7.68825	3.84186	4.13906	-3.40674	4.07007
57510	Q9HAV4	XPO5	XPO5/ENST00000265351_Intron20/clean	IR	5.96542	7.68613	2.85293	3.88342	-3.11249	3.80207
3313	P38646	HSPA9	SE:HSPA9-201-exon6;HSPA9-210-int5	SE	-8.38766	7.68613	-2.23992	4.0752	6.14774	3.48395
5226	P52209	PGD	PGD/ENST00000270776_Intron7/clean	IR	6.43264	7.68403	5.75408	4.31515	-0.678555	2.36085
23392		ECPAS	ECPAS/ENST00000259335_Intron29/clean	IR	7.10827	7.68403	4.08167	4.19928	-3.0266	3.823
84444	Q8TEK3	DOT1L	DOT1L/ENST00000398665_Intron9/clean	IR	6.05255	7.68403	6.08385	4.11691	0.031298	0.0308872
8443	O15228	GNPAT	GNPAT/ENST00000366647_Intron15/clean	IR	5.99259	7.68194	5.10242	4.31426	-0.890177	2.71948
1293	P12111	COL6A3	SE:COL6A3-201-exon41;COL6A3-202-int5	SE	-6.3247	7.67778	-1.71823	3.70812	4.60646	4.32422
4673	P55209	NAP1L1	SE:NAP1L1-201-exon6;NAP1L1-202-int4	SE	-6.67762	7.67778	-0.267338	0.834061	6.41028	4.31069
84365	Q9BYG3	NIFK	SE:NIFK-201-exon5;NIFK-202-int1	SE	-6.05781	7.67572	-0.0507385	0.0554342	6.00707	4.32331
80155	Q9BXJ9	NAA15	NAA15/ENST00000296543_Intron16/clean	IR	6.09426	7.67572	5.97465	4.32422	-0.119605	0.207198
64283	Q8N1W1	ARHGEF28	ARHGEF28/ENST00000426542_Intron24/clean	IR	6.54829	7.67572	3.84461	4.10347	-2.70368	3.96459
55608	Q9NXR5	ANKRD10	ANKRD10/ENST00000267339_Intron5/clean	IR	5.90396	7.67572	6.72876	4.32422	0.824799	2.03519
57553	Q7RTP6	MICAL3	SE:MICAL3-202-exon6;MICAL3-210-int6	SE	-7.39557	7.66756	-2.5425	3.63057	4.85307	3.85623
9703	Q14667	KIAA0100	RI:KIAA0100-214-exon3;KIAA0100-202-intron6	RI	6.85103	7.66756	4.50584	3.64398	-2.34519	3.93773
54882	Q8IWZ3	ANKHD1	A3SS:ANKHD1-203-exon3;ANKHD1-220-exon3	A3SS	7.01587	7.66756	1.89879	3.7702	-5.11708	4.25727
7058	P35442	THBS2	THBS2/ENST00000366787_Intron8/clean	IR	5.82586	7.66354	5.04737	4.31069	-0.778497	1.045
1314	P53621	COPA	SE:COPA-201-exon3;COPA-219-int2	SE	-6.40409	7.66354	-3.68261	4.28651	2.72148	3.32704
9879	Q7L014	DDX46	DDX46/ENST00000354283_Intron16/clean	IR	6.82052	7.66154	5.81124	4.01909	-1.00927	2.59226
6605	Q969G3	SMARCE1	SE:SMARCE1-202-exon3;SMARCE1-214-int2	SE	-6.51141	7.66154	-1.06682	3.08226	5.44459	4.14026
51422	Q9UGJ0	PRKAG2	SE:PRKAG2-201-exon8;PRKAG2-222-int2	SE	-7.48569	7.66154	-2.35724	4.08407	5.12845	4.07831
81894	Q96A46	SLC25A28	SE:SLC25A28-201-exon2;SLC25A28-202-int1	SE	-5.98476	7.65956	-0.266138	0.788652	5.71862	4.25885
6905	Q15813	TBCE	SE:TBCE-220-exon7;TBCE-234-int8	SE	-6.72335	7.65956	-2.741	3.77302	3.98235	4.04335
84897	Q3YBR2	TBRG1	TBRG1/ENST00000441174_Intron7/clean	IR	6.64477	7.65956	5.5526	4.00745	-1.09218	2.64413
56951	Q8NC54	C5orf15	C5orf15/ENST00000231512_Intron2/clean	IR	5.83749	7.65956	4.38853	4.25649	-1.44896	3.4668
7189	Q9Y4K3	TRAF6	TRAF6/ENST00000348124_Intron5/clean	IR	5.72918	7.65956	6.05205	4.32422	0.322876	0.621878
79621	Q5TBB1	RNASEH2B	A3SS:RNASEH2B-201-exon10;RNASEH2B-218-exon6	A3SS	-6.69709	7.65956	-1.78768	2.79852	4.9094	4.08513
4841	Q15233	NONO	NONO/ENST00000276079_Intron10/clean	IR	6.37721	7.65758	6.27333	4.32331	-0.103877	0.23568
84897	Q3YBR2	TBRG1	RI:TBRG1-206-exon2;TBRG1-201-intron7	RI	6.50228	7.65758	5.20249	4.31515	-1.2998	3.14968
3833	Q9BW19	KIFC1	KIFC1/ENST00000428849_Intron8/clean	IR	6.79694	7.65561	3.47785	4.22695	-3.31909	4.31069
79752	Q8TCF1	ZFAND1	ZFAND1/ENST00000220669_Intron5/clean	IR	7.29088	7.65561	4.2884	3.10991	-3.00248	3.51594
1654	O00571	DDX3X	SE:DDX3X-204-exon3;DDX3X-203-int2	SE	-9.91809	7.65561	-1.32262	3.42599	8.59547	4
9322	Q15642	TRIP10	SE:TRIP10-201-exon10;TRIP10-202-int9	SE	6.30838	7.65365	3.53076	4.08513	-2.77762	3.67383
8872	O75794	CDC123	SE:CDC123-201-exon5;CDC123-205-int4	SE	-9.11184	7.64782	-1.3601	3.29033	7.75174	4.11464
7514	O14980	XPO1	XPO1/ENST00000401558_Intron11/clean	IR	5.84591	7.64397	4.91343	4.26841	-0.932482	2.67795
26509	Q9NZM1	MYOF	MYOF/ENST00000358334_Intron13/clean	IR	5.83832	7.64397	4.16542	4.18842	-1.67289	3.47347
29115	Q9UHR5	SAP30BP	SE:SAP30BP-217-exon3;SAP30BP-202-int2	SE	-6.19501	7.64397	-1.86895	3.88122	4.32606	4.32331
25978	Q9UQN3	CHMP2B	SE:CHMP2B-201-exon2;CHMP2B-203-int1	SE	-6.26333	7.64397	-0.0332244	0.0554342	6.2301	4.25181
51592	Q9UPN9	TRIM33	TRIM33/ENST00000358465_Intron17/clean	IR	6.10104	7.64016	4.86695	4.15989	-1.23409	2.79654
5792	P10586	PTPRF	PTPRF/ENST00000359947_Intron28/clean	IR	5.614	7.63827	4.82056	4.07366	-0.793434	2.39327
23438	P49590	HARS2	SE:HARS2-201-exon2;HARS2-206-int1	SE	-6.11929	7.63639	0.948566	2.90999	7.06786	4.32057
55324	Q9NUQ8	ABCF3	RI:ABCF3-212-exon4;ABCF3-203-intron4	RI	6.54159	7.63639	3.73903	4.17005	-2.80256	4.03668
10594	Q6P2Q9	PRPF8	SE:PRPF8-201-exon26;PRPF8-209-int25	SE	-5.9347	7.63639	0.0649927	0.0672865	5.9997	4.2636
60674		GAS5	A5SS:GAS5-221-exon8;GAS5-219-exon7	A5SS	-7.70469	7.63451	-0.234881	0.718787	7.46981	4.32331
57003	Q96A33	CCDC47	CCDC47/ENST00000225726_Intron4/clean	IR	6.53723	7.63264	3.97937	4.26841	-2.55786	4.11691
26509	Q9NZM1	MYOF	MYOF/ENST00000358334_Intron5/clean	IR	6.18272	7.63264	4.66092	4.25649	-1.5218	3.53762
51004	Q9Y2Z9	COQ6	SE:COQ6-201-exon11;COQ6-219-int3	SE	-6.22352	7.63264	-2.04232	3.51071	4.1812	3.87015
9156	Q9UQ84	EXO1	SE:EXO1-201-exon3;EXO1-204-int2	SE	-6.29618	7.63078	-0.400304	0.769017	5.89587	4.20971
148362	Q5VW32	BROX	SE:BROX-201-exon5;BROX-209-int4	SE	-6.64474	7.63078	-3.46766	4.1349	3.17708	3.44351
283489	Q96JM3	CHAMP1	A3SS:CHAMP1-203-exon3;CHAMP1-201-exon3	A3SS	-6.25122	7.62893	-5.33598	4.31426	0.915237	2.31796
29110	Q9UHD2	TBK1	SE:TBK1-201-exon3;TBK1-222-int1	SE	-6.03315	7.62893	0.642852	1.42257	6.67601	4.32331
10169	P84101	SERF2	A3SS:SERF2-202-exon3;SERF2-201-exon3	A3SS	6.25343	7.62525	6.29647	4.10735	0.0430364	0.0554342
9331	Q9UBX8	B4GALT6	SE:B4GALT6-201-exon4;B4GALT6-203-int4	SE	-6.55869	7.62525	-0.664467	1.43362	5.89422	4.32331
5573	P10644	PRKAR1A	PRKAR1A/ENST00000358598_Intron3/clean	IR	6.43526	7.62342	5.75728	4.29499	-0.677989	1.99583
4967	Q02218	OGDH	OGDH/ENST00000222673_Intron14/clean	IR	6.337	7.61618	4.04166	4.13906	-2.29534	3.6581
55687	O75648	TRMU	SE:TRMU-201-exon3;TRMU-203-int2	SE	-7.14517	7.61618	-2.58738	3.81743	4.55779	4.10403
115201	Q8WYN0	ATG4A	SE:ATG4A-202-exon3;ATG4A-205-int1	SE	-8.03192	7.61618	-1.15386	1.89487	6.87807	4.1343
8661	Q14152	EIF3A	EIF3A/ENST00000369144_Intron7/clean	IR	6.25733	7.61439	4.40132	4.23284	-1.85601	3.89372
3482	P11717	IGF2R	IGF2R/ENST00000356956_Intron44/clean	IR	6.12488	7.61439	4.17544	4.32331	-1.94944	3.8069
64834	Q9BW60	ELOVL1	A3SS:ELOVL1-201-exon3;ELOVL1-212-exon3	A3SS	-7.11318	7.61439	-3.88268	4.32331	3.2305	4.00174
64784	Q6UUV7	CRTC3	SE:CRTC3-201-exon6;CRTC3-215-int5	SE	-6.60698	7.61439	-1.16578	2.88235	5.4412	4.22113
84918	Q86VZ4	LRP11	LRP11/ENST00000367368_Intron3/clean	IR	6.25013	7.61439	4.939	3.80207	-1.31113	3.08537
51230	Q9BVI0	PHF20	SE:PHF20-202-exon6;PHF20-211-int4	SE	-6.89038	7.61439	-1.5549	3.08412	5.33548	4.13194
7818	P51398	DAP3	SE:DAP3-201-exon4;DAP3-203-int3	SE	-6.13744	7.61439	-1.74791	3.80044	4.38953	4.19723
51251	Q9H0P0	NT5C3A	NT5C3A/ENST00000610140_Intron8/clean	IR	6.75581	7.61439	4.13628	3.68609	-2.61953	3.97652
10403	O14777	NDC80	NDC80/ENST00000261597_Intron1/clean	IR	6.02879	7.61439	3.92103	4.17134	-2.10775	3.73486
57038	Q5T160	RARS2	SE:RARS2-201-exon14;RARS2-251-int14	SE	-7.6835	7.61439	-2.54777	3.31802	5.13574	4.20204
10531	Q5JRX3	PITRM1	PITRM1/ENST00000224949_Intron11/clean	IR	7.61828	7.61083	4.72193	4.25649	-2.89635	4.08938
54431	Q8IXB1	DNAJC10	RI:DNAJC10-210-exon2;DNAJC10-201-intron2	RI	6.61044	7.60906	3.6367	4.04964	-2.97374	3.37613
9553	O75394	MRPL33	SE:MRPL33-201-exon3;MRPL33-202-int2	SE	-6.5653	7.6073	-3.67132	4.19654	2.89398	4.25806
27292	Q9UNQ2	DIMT1	SE:DIMT1-201-exon10;DIMT1-218-int9	SE	-8.7289	7.6073	-4.67323	4.32331	4.05567	3.09015
53917	Q969Q5	RAB24	SE:RAB24-201-exon3;RAB24-203-int2	SE	-6.86244	7.6073	-2.0254	3.58197	4.83704	4.02595
1786	P26358	DNMT1	SE:DNMT1-201-exon39;DNMT1-251-int38	SE	-6.31346	7.6073	-2.87825	3.81006	3.43521	3.93054
221037	Q15652	JMJD1C	JMJD1C/ENST00000542921_Intron13/clean	IR	6.66784	7.60555	5.22288	4.266	-1.44497	2.92205
		POGLUT2	POGLUT2/ENST00000376004_Intron7/clean	IR	6.12752	7.60033	5.26112	4.32331	-0.866397	2.65762
7301	Q06418	TYRO3	TYRO3/ENST00000263798_Intron4/clean	IR	6.33374	7.59688	3.9097	3.96163	-2.42405	3.58731
2935	P15170	GSPT1	SE:GSPT1-201-exon13;GSPT1-208-int10	SE	-7.84992	7.59688	-0.306012	0.92624	7.54391	3.76646
55624	Q8WZA1	POMGNT1	RI:POMGNT1-211-exon7;POMGNT1-201-intron7	RI	6.47434	7.59688	4.09484	3.77984	-2.3795	3.77286
6256	P19793	RXRA	RXRA/ENST00000481739_Intron2/clean	IR	5.76799	7.59688	5.60096	4.32331	-0.167029	0.12256
6773	P52630	STAT2	STAT2/ENST00000314128_Intron5/clean	IR	6.54811	7.59688	5.39878	4.32331	-1.14933	0.972599
1739	Q12959	DLG1	DLG1/ENST00000346964_Intron21/clean	IR	6.51138	7.59688	5.03265	4.27165	-1.47873	3.37979
6773	P52630	STAT2	RI:STAT2-242-exon3;STAT2-201-intron5	RI	6.53093	7.59176	5.39878	4.32331	-1.13216	0.948374
9879	Q7L014	DDX46	SE:DDX46-201-exon9;DDX46-210-int1	SE	-5.76878	7.59176	-0.927948	2.7335	4.84083	4.25493
8189	Q92797	SYMPK	SYMPK/ENST00000245934_Intron17/clean	IR	6.26159	7.58838	4.90388	3.91407	-1.35771	3.20558
253260	Q6R327	RICTOR	RICTOR/ENST00000296782_Intron22/clean	IR	5.79275	7.58503	4.25706	4.08513	-1.53568	2.44056
10181	P52756	RBM5	RBM5/ENST00000347869_Intron2/clean	IR	6.16723	7.58503	4.03032	4.17718	-2.13692	3.95948
8694	O75907	DGAT1	DGAT1/ENST00000528718_Intron2/clean	IR	6.31334	7.58336	4.89048	3.96388	-1.42286	3.07901
57003	Q96A33	CCDC47	CCDC47/ENST00000225726_Intron5/clean	IR	6.64836	7.57512	4.09068	3.67049	-2.55768	4.18776
7514	O14980	XPO1	XPO1/ENST00000401558_Intron20/clean	IR	5.8724	7.57187	4.14538	3.74232	-1.72701	3.34459
79902	Q9BW27	NUP85	RI:NUP85-206-exon1;NUP85-201-intron9	RI	6.01745	7.57025	3.24919	3.64148	-2.76826	4.22915
9380	Q9UBQ7	GRHPR	GRHPR/ENST00000318158_Intron2/clean	IR	6.16856	7.56864	4.83993	4.32422	-1.32863	3.37066
5984	P35249	RFC4	RFC4/ENST00000296273_Intron9/clean	IR	6.66763	7.56864	4.01934	4.32331	-2.64829	4.17263
9180	Q99650	OSMR	OSMR/ENST00000274276_Intron5/clean	IR	5.87186	7.56703	6.1083	4.32331	0.236438	0.781831
84901	Q8NCF5	NFATC2IP	NFATC2IP/ENST00000320805_Intron7/clean	IR	5.94178	7.56703	3.69178	3.94186	-2.25	3.90477
9784	Q15036	SNX17	SE:SNX17-201-exon2;SNX17-210-int1	SE	-5.54328	7.56703	-0.545582	1.63566	4.9977	4.22403
55174	Q9NVR2	INTS10	INTS10/ENST00000397977_Intron4/clean	IR	5.32574	7.56703	4.12045	4.19928	-1.20529	2.67958
3796	O00139	KIF2A	KIF2A/ENST00000381103_Intron7/clean	IR	5.83567	7.56703	2.7144	3.71413	-3.12128	4.28819
2734	Q92896	GLG1	GLG1/ENST00000205061_Intron19/clean	IR	6.53395	7.56703	3.55793	3.92151	-2.97602	4.08619
6601	Q8TAQ2	SMARCC2	RI:SMARCC2-205-exon3;SMARCC2-201-intron13	RI	6.15787	7.56703	3.32258	4.19111	-2.8353	4.08249
5048	P43034	PAFAH1B1	SE:PAFAH1B1-202-exon7;PAFAH1B1-225-int5	SE	-6.05847	7.56703	-0.23359	0.743832	5.82488	4.32331
6601	Q8TAQ2	SMARCC2	SMARCC2/ENST00000267064_Intron13/clean	IR	6.14151	7.56703	3.32258	4.19111	-2.81894	4.03763
5965	P46063	RECQL	RECQL/ENST00000421138_Intron9/clean	IR	6.50469	7.56703	4.735	4.25649	-1.7697	3.45002
7874	Q93009	USP7	USP7/ENST00000344836_Intron20/clean	IR	7.36493	7.56703	4.40426	3.79341	-2.96068	3.83509
54431	Q8IXB1	DNAJC10	DNAJC10/ENST00000264065_Intron2/clean	IR	6.40168	7.56703	3.6367	4.04964	-2.76498	3.37611
672	P38398	BRCA1	SE:BRCA1-202-exon4;BRCA1-214-int3	SE	-7.37993	7.56703	-2.50808	2.98144	4.87185	4.32422
23585	O95807	TMEM50A	SE:TMEM50A-201-exon5;TMEM50A-203-int4	SE	-6.57913	7.56703	-2.0198	4.02733	4.55933	4.32422
54619	Q5T5M9	CCNJ	A3SS:CCNJ-203-exon5;CCNJ-202-exon5	A3SS	-8.95171	7.56703	-5.68839	3.43952	3.26332	3.18087
23061	Q66K14	TBC1D9B	TBC1D9B/ENST00000356834_Intron8/clean	IR	6.62607	7.56703	3.43233	4.14388	-3.19374	4.09528
115825	Q96P53	WDFY2	WDFY2/ENST00000298125_Intron10/clean	IR	6.28576	7.56543	3.61188	3.3522	-2.67387	3.05562
9667	Q14151	SAFB2	SE:SAFB2-201-exon3;SAFB2-208-int2	SE	-5.94129	7.56543	-0.556166	1.69107	5.38513	4.27165
1939	P41214	EIF2D	EIF2D/ENST00000271764_Intron14/clean	IR	5.97231	7.56543	2.70569	3.64279	-3.26662	4.31515
10059	O00429	DNM1L	SE:DNM1L-201-exon3;DNM1L-208-int2	SE	-5.46031	7.56225	-0.720915	2.09261	4.73939	4.15552
1719	P00374	DHFR	SE:DHFR-201-exon4;DHFR-206-int2	SE	-6.43311	7.56225	-1.96163	3.90997	4.47147	4.04431
9146	O14964	HGS	AFE:HGS-220-exon1;HGS-201-exon1	AFE	6.25666	7.56225	5.83456	4.31515	-0.422095	1.42198
10040	O75674	TOM1L1	SE:TOM1L1-220-exon6;TOM1L1-209-int4	SE	-7.94776	7.56225	-0.363814	1.36939	7.58394	4.28819
6051	Q9H4A4	RNPEP	RNPEP/ENST00000295640_Intron4/clean	IR	5.9725	7.56225	3.91827	3.8123	-2.05423	3.61654
10988	P50579	METAP2	SE:METAP2-202-exon3;METAP2-201-int2	SE	-6.32717	7.56225	-0.584163	1.79147	5.74301	4.2426
55754	Q9NV96	TMEM30A	SE:TMEM30A-201-exon2;TMEM30A-203-int1	SE	-6.72001	7.56067	-2.06842	3.89372	4.65159	3.87694
1314	P53621	COPA	SE:COPA-201-exon5;COPA-210-int4	SE	-6.57378	7.56067	-3.63495	4.32331	2.93884	3.53795
7334	P61088	UBE2N	A5SS:UBE2N-201-exon3;UBE2N-206-exon2	A5SS	-8.19256	7.55284	-0.368043	1.10412	7.82451	3.80295
79876	Q9GZZ9	UBA5	UBA5/ENST00000356232_Intron4/clean	IR	6.11541	7.55284	3.31574	4.03905	-2.79967	3.55364
1293	P12111	COL6A3	COL6A3/ENST00000295550_Intron28/clean	IR	5.46289	7.55284	3.98163	4.19382	-1.48126	3.08396
7334	P61088	UBE2N	SE:UBE2N-201-exon3;UBE2N-206-int2	SE	-8.21119	7.54975	-0.386677	1.22856	7.82451	3.80295
7072	P31483	TIA1	TIA1/ENST00000415783_Intron4/clean	IR	-6.46276	7.54975	-4.05603	3.65578	2.40673	3.75391
9784	Q15036	SNX17	SE:SNX17-201-exon8;SNX17-204-int5	SE	-5.76842	7.54821	-0.456938	1.62409	5.31148	4.20204
2110	Q16134	ETFDH	SE:ETFDH-206-exon5;ETFDH-211-int4	SE	-6.78904	7.54821	-2.32738	3.08567	4.46166	4.00393
1244	Q92887	ABCC2	ABCC2/ENST00000647814_Intron7/clean	IR	5.77851	7.54668	2.68913	3.41564	-3.08938	3.63368
10768	O43865	AHCYL1	AHCYL1/ENST00000359172_Intron16/clean	IR	5.78759	7.54516	1.68432	2.41413	-4.10327	4.09259
3551	O14920	IKBKB	SE:IKBKB-216-exon21;IKBKB-231-int16	SE	-6.87313	7.5391	-2.15701	3.18176	4.71612	4.2636
55624	Q8WZA1	POMGNT1	RI:POMGNT1-217-exon3;POMGNT1-201-intron4	RI	6.43686	7.5376	4.32665	3.75338	-2.11021	3.62915
6744	P28290	ITPRID2	ITPRID2/ENST00000409001_Intron15/clean	IR	5.57449	7.5376	4.12042	4.31069	-1.45407	3.59367
214	Q13740	ALCAM	ALCAM/ENST00000306107_Intron4/clean	IR	6.163	7.53611	4.805	4.1107	-1.358	3.50402
5708	Q13200	PSMD2	PSMD2/ENST00000310118_Intron9/clean	IR	7.85455	7.53611	6.00614	3.47704	-1.84841	3.92659
158747	Q8NHP6	MOSPD2	MOSPD2/ENST00000380492_Intron13/clean	IR	7.32219	7.53462	3.99156	3.66569	-3.33062	3.26022
2733	Q53GS7	GLE1	GLE1/ENST00000309971_Intron5/clean	IR	5.96679	7.53462	4.65347	4.2636	-1.31332	2.54431
2733	Q53GS7	GLE1	RI:GLE1-207-exon1;GLE1-201-intron5	RI	5.96679	7.53462	4.65347	4.2636	-1.31332	2.54431
55738	Q8N6T3	ARFGAP1	A3SS:ARFGAP1-203-exon12;ARFGAP1-201-exon13	A3SS	-7.69819	7.53462	-0.97794	2.5338	6.72025	4.16813
2932	P49841	GSK3B	SE:GSK3B-201-exon7;GSK3B-267-int1	SE	-6.47412	7.53462	-0.742957	2.46813	5.73116	4.25649
51388	Q9Y221	NIP7	NIP7/ENST00000254940_Intron4/clean	IR	6.79938	7.53018	5.91601	4.32422	-0.883375	2.10946
96764	Q96RS0	TGS1	SE:TGS1-201-exon2;TGS1-203-int1	SE	-5.36202	7.53018	-0.497827	0.962889	4.86419	4.22915
7334	P61088	UBE2N	A3SS:UBE2N-201-exon3;UBE2N-206-exon3	A3SS	-8.24115	7.53018	-0.41664	1.28615	7.82451	3.80295
9709	Q15011	HERPUD1	SE:HERPUD1-204-exon3;HERPUD1-217-int2	SE	-8.00328	7.52871	-2.17554	3.84528	5.82774	3.94505
3895	Q86UP2	KTN1	KTN1/ENST00000395311_Intron41/clean	IR	6.11249	7.52143	4.30808	4.17914	-1.80441	3.62723
11004	Q99661	KIF2C	KIF2C/ENST00000372217_Intron15/clean	IR	6.74942	7.51999	4.08316	3.59406	-2.66627	4.25259
57176	Q5ST30	VARS2	VARS2/ENST00000321897_Intron18/clean	IR	5.59057	7.51999	5.41316	4.27165	-0.177409	0.363918
81855	Q9BWM7	SFXN3	SE:SFXN3-206-exon3;SFXN3-208-int3	SE	-6.26618	7.51999	-0.264526	0.665993	6.00166	4.32331
64834	Q9BW60	ELOVL1	SE:ELOVL1-201-exon3;ELOVL1-212-int2	SE	-6.96364	7.51856	-3.73314	4.32331	3.2305	4.00174
740	Q13405	MRPL49	SE:MRPL49-201-exon2;MRPL49-209-int1	SE	-6.40786	7.51856	-0.385588	1.02482	6.02227	4.28651
5281	Q07326	PIGF	SE:PIGF-201-exon3;PIGF-203-int2	SE	-6.38542	7.51713	-0.943294	2.72742	5.44212	4.10735
51068	Q96D46	NMD3	NMD3/ENST00000351193_Intron8/clean	IR	6.28387	7.51713	3.72122	3.99246	-2.56264	3.9815
55624	Q8WZA1	POMGNT1	POMGNT1/ENST00000371984_Intron7/clean	IR	6.01305	7.51713	4.09484	3.77984	-1.91821	3.92145
113251	Q71RC2	LARP4	SE:LARP4-201-exon9;LARP4-202-int8	SE	-6.14707	7.51428	-1.95965	3.90739	4.18742	4.31069
81539	Q9H2H9	SLC38A1	SLC38A1/ENST00000398637_Intron15/clean	IR	7.6946	7.51428	5.07597	3.91808	-2.61863	3.67574
11171	Q9Y3F4	STRAP	SE:STRAP-202-exon2;STRAP-206-int1	SE	-7.01614	7.51428	-2.31221	3.9296	4.70393	4.32148
55015	Q86UA1	PRPF39	PRPF39/ENST00000355765_Intron13/clean	IR	5.53853	7.51145	5.79943	4.27984	0.2609	0.490645
84897	Q3YBR2	TBRG1	TBRG1/ENST00000441174_Intron8/clean	IR	6.34508	7.51145	5.20249	4.31515	-1.14259	2.78027
80210	Q7Z3E5	ARMC9	ARMC9/ENST00000349938_Intron15/clean	IR	6.93198	7.51145	5.42975	4.32331	-1.50223	2.61671
80210	Q7Z3E5	ARMC9	RI:ARMC9-241-exon2;ARMC9-201-intron15	RI	6.93198	7.51145	5.42975	4.32331	-1.50223	2.61671
23478	P67812	SEC11A	SE:SEC11A-201-exon5;SEC11A-203-int4	SE	-6.09259	7.51145	-0.124553	0.282887	5.96804	4.27409
64895	Q9BWT3	PAPOLG	SE:PAPOLG-201-exon20;PAPOLG-202-int9	SE	-6.35209	7.51004	-1.53334	2.93556	4.81874	4.27165
3073	P06865	HEXA	SE:HEXA-201-exon8;HEXA-202-int6	SE	-6.78841	7.49894	-1.41758	3.51541	5.37082	4.08407
10908	Q8IY17	PNPLA6	PNPLA6/ENST00000221249_Intron12/clean	IR	6.16051	7.49894	5.59918	4.32422	-0.561336	1.17367
10147	Q8IX01	SUGP2	RI:SUGP2-214-exon10;SUGP2-203-intron10	RI	5.85193	7.49757	2.51861	3.59154	-3.33331	3.35042
4673	P55209	NAP1L1	SE:NAP1L1-225-exon7;NAP1L1-201-int6	SE	6.41467	7.49485	6.13299	4.31069	-0.281682	0.766949
6687	Q9UQ90	SPG7	SPG7/ENST00000341316_Intron7/clean	IR	6.50344	7.49214	3.49298	4.22695	-3.01046	3.24541
55250	Q6IA86	ELP2	ELP2/ENST00000358232_Intron19/clean	IR	6.79677	7.4908	4.63446	3.96559	-2.16231	3.35013
25871	Q6NW34	NEPRO	SE:NEPRO-201-exon7;NEPRO-204-int4	SE	-6.75011	7.4908	-1.54301	2.63597	5.2071	4.32331
9703	Q14667	KIAA0100	KIAA0100/ENST00000528896_Intron10/clean	IR	6.26184	7.48812	5.21037	4.18709	-1.05146	2.43331
2937	P48637	GSS	GSS/ENST00000451957_Intron7/clean	IR	6.55062	7.48678	4.23947	3.66385	-2.31114	3.42251
51602	Q9Y2X3	NOP58	NOP58/ENST00000264279_Intron11/clean	IR	5.92963	7.48678	4.13489	4.00305	-1.79474	3.54449
3084	Q02297	NRG1	SE:NRG1-201-exon5;NRG1-223-int4	SE	-5.92581	7.48545	-1.90531	3.9166	4.02051	3.95746
8021	P35658	NUP214	SE:NUP214-201-exon28;NUP214-204-int2	SE	-8.50095	7.48149	-3.66415	4.13549	4.83679	3.3569
6059	P61221	ABCE1	ABCE1/ENST00000296577_Intron12/clean	IR	6.87294	7.48017	3.91348	3.43965	-2.95946	4.10292
27430	Q9NZL9	MAT2B	A5SS:MAT2B-201-exon6;MAT2B-211-exon5	A5SS	-8.01568	7.48017	-0.451972	1.16437	7.56371	4.02965
9570	O14653	GOSR2	SE:GOSR2-201-exon5;GOSR2-239-int4	SE	-6.23722	7.48017	-1.40641	3.43848	4.83081	4.32331
19	O95477	ABCA1	ABCA1/ENST00000374736_Intron27/clean	IR	6.314	7.48017	4.7953	4.2636	-1.51871	3.39019
51622	P86790	CCZ1	CCZ1/ENST00000325974_Intron13/clean	IR	6.46198	7.47886	4.59521	4.12552	-1.86676	3.51703
25797	Q16769	QPCT	SE:QPCT-201-exon2;QPCT-202-int1	SE	-5.8278	7.47756	-0.131183	0.230487	5.69662	4.31158
22931	Q9NP72	RAB18	SE:RAB18-201-exon3;RAB18-202-int2	SE	-7.67397	7.47756	-1.29828	3.35088	6.37569	3.85712
9732	Q8N1I0	DOCK4	SE:DOCK4-202-exon19;DOCK4-203-int2	SE	-6.95332	7.47756	-3.1752	3.4853	3.77812	3.7036
8943	O14617	AP3D1	AP3D1/ENST00000345016_Intron5/clean	IR	6.04832	7.47756	5.06854	4.32422	-0.979779	2.57703
23549	Q9ULA0	DNPEP	DNPEP/ENST00000273075_Intron9/clean	IR	7.01142	7.47756	5.99211	4.25885	-1.01931	2.26566
2729	P48506	GCLC	SE:GCLC-208-exon4;GCLC-207-int3	SE	-7.59437	7.47625	-1.09638	3.11814	6.49799	3.56354
1857	Q92997	DVL3	DVL3/ENST00000313143_Intron7/clean	IR	6.00383	7.47625	5.09591	4.09854	-0.90792	2.41581
716	P09871	C1S	RI:C1S-221-exon3;C1S-201-intron5	RI	6.03858	7.47625	5.46308	4.32331	-0.57549	1.11569
7874	Q93009	USP7	USP7/ENST00000344836_Intron18/clean	IR	7.80756	7.47496	5.5738	3.33412	-2.23376	3.63067
6059	P61221	ABCE1	SE:ABCE1-201-exon8;ABCE1-204-int4	SE	-8.91454	7.47496	-2.94255	3.68721	5.97199	3.34581
2182	O60488	ACSL4	SE:ACSL4-213-exon2;ACSL4-212-int1	SE	-5.41517	7.47496	-2.63465	3.6107	2.78052	3.97609
5672	Q00888	PSG4	PSG4/ENST00000244295_Intron4/clean	IR	6.36119	7.47496	4.55053	4.01502	-1.81066	3.09291
1781	Q13409	DYNC1I2	DYNC1I2/ENST00000340296_Intron10/clean	IR	5.33968	7.47496	2.2824	3.3216	-3.05728	4.25649
29894	Q10570	CPSF1	CPSF1/ENST00000616140_Intron6/clean	IR	5.44055	7.47496	5.80848	4.31966	0.367929	0.754959
64943	Q9H857	NT5DC2	AFE:NT5DC2-214-exon1;NT5DC2-203-exon1	AFE	6.56971	7.47496	4.82572	4.03245	-1.74399	2.66236
134430	Q8NI36	WDR36	WDR36/ENST00000513710_Intron3/clean	IR	6.33888	7.47366	4.37228	4.2426	-1.96659	2.74363
65265	Q9H7E9	C8orf33	SE:C8orf33-201-exon3;C8orf33-205-int1	SE	-5.63038	7.47366	0.0980043	0.216929	5.72838	4.32331
22836	O94955	RHOBTB3	RHOBTB3/ENST00000379982_Intron10/clean	IR	5.6687	7.4698	3.40146	4.04335	-2.26724	3.87055
9793	Q14008	CKAP5	CKAP5/ENST00000354558_Intron21/clean	IR	5.49841	7.4698	3.40034	4.18842	-2.09807	3.58637
22828	Q9UPN6	SCAF8	SCAF8/ENST00000367178_Intron11/clean	IR	6.25901	7.46597	5.19563	4.32331	-1.06338	1.82695
64283	Q8N1W1	ARHGEF28	ARHGEF28/ENST00000426542_Intron25/clean	IR	5.67616	7.46218	3.82752	4.0804	-1.84863	3.76752
2107	P62495	ETF1	ETF1/ENST00000360541_Intron9/clean	IR	5.85707	7.45593	5.17744	4.32148	-0.679636	2.17231
11190	Q9BV73	CEP250	CEP250/ENST00000397524_Intron7/clean	IR	6.01979	7.45346	5.77688	4.32148	-0.242903	0.584025
60491	Q9GZT8	NIF3L1	SE:NIF3L1-201-exon5;NIF3L1-205-int3	SE	-8.49458	7.45346	-1.301	3.23004	7.19358	3.70342
81490	Q9BVG9	PTDSS2	SE:PTDSS2-201-exon3;PTDSS2-213-int2	SE	-5.37983	7.45346	-2.51752	4.15989	2.86231	3.52794
26121	Q8WWY3	PRPF31	PRPF31/ENST00000321030_Intron4/clean	IR	6.54877	7.45346	5.68655	4.32331	-0.862216	2.75323
27430	Q9NZL9	MAT2B	SE:MAT2B-201-exon6;MAT2B-211-int5	SE	-7.95137	7.45223	-0.387663	1.29641	7.56371	4.02965
7428	P40337	VHL	SE:VHL-203-exon2;VHL-205-int2	SE	-8.28596	7.44733	-3.4546	3.93506	4.83135	3.95977
93081	Q5JUR7	TEX30	A3SS:TEX30-206-exon2;TEX30-202-exon2	A3SS	-6.48527	7.4437	-3.8942	3.52658	2.59107	3.16353
10531	Q5JRX3	PITRM1	PITRM1/ENST00000224949_Intron12/clean	IR	5.91526	7.4437	3.01646	3.22317	-2.8988	4.04431
57693	Q96PQ6	ZNF317	ZNF317/ENST00000247956_Intron3/clean	IR	5.71742	7.4437	6.02333	4.32422	0.305908	0.556711
10869	O94966	USP19	USP19/ENST00000398888_Intron6/clean	IR	6.63554	7.4437	4.22414	3.70307	-2.4114	2.72916
6836	O15260	SURF4	SURF4/ENST00000371989_Intron3/clean	IR	5.52075	7.44129	4.05356	3.99155	-1.46719	3.6779
51466	Q9UI08	EVL	A5SS:EVL-218-exon1;EVL-201-exon11	A5SS	7.76026	7.44129	5.04105	3.53918	-2.71921	4.16813
375056	Q5JRA6	MIA3	MIA3/ENST00000340535_Intron2/clean	IR	6.13045	7.44129	3.98533	3.61089	-2.14512	3.53357
79158	Q3T906	GNPTAB	GNPTAB/ENST00000299314_Intron5/clean	IR	5.43075	7.4389	5.55682	4.32331	0.126073	0.067394
4710	O95168	NDUFB4	A3SS:NDUFB4-201-exon2;NDUFB4-205-exon2	A3SS	-6.28142	7.4389	0.967127	2.96435	7.24855	4.32331
1500	O60716	CTNND1	SE:CTNND1-204-exon11;CTNND1-201-int10	SE	8.1399	7.4318	7.31736	3.58392	-0.822538	2.63065
5566	P17612	PRKACA	SE:PRKACA-201-exon9;PRKACA-204-int6	SE	-5.96879	7.42946	-1.97008	3.89721	3.99871	4.10018
		POGLUT2	POGLUT2/ENST00000376004_Intron8/clean	IR	5.87015	7.42946	3.52517	4.09313	-2.34499	2.92325
135114	Q9NQE9	HINT3	HINT3/ENST00000229633_Intron3/clean	IR	7.00429	7.42946	6.08497	4.26043	-0.919315	1.69061
113174	Q96ER3	SAAL1	SAAL1/ENST00000524803_Intron4/clean	IR	6.31788	7.42946	4.64273	4.18111	-1.67515	3.05181
4085	Q13257	MAD2L1	SE:MAD2L1-201-exon3;MAD2L1-202-int2	SE	-5.72212	7.42713	-1.87012	3.71965	3.852	4.10237
6950	P17987	TCP1	SE:TCP1-201-exon4;TCP1-209-int2	SE	-7.51756	7.42713	-0.757884	2.47923	6.75968	4.1549
84936	Q96K21	ZFYVE19	SE:ZFYVE19-201-exon3;ZFYVE19-205-int2	SE	-8.09146	7.42597	-1.8035	3.00045	6.28796	3.80476
118	P35611	ADD1	SE:ADD1-202-exon17;ADD1-206-int13	SE	7.1968	7.42597	3.5066	4.08991	-3.6902	4.09909
23186	Q9UKL0	RCOR1	SE:RCOR1-201-exon10;RCOR1-204-int1	SE	-6.00548	7.42597	-0.873324	2.37183	5.13215	4.30103
7058	P35442	THBS2	THBS2/ENST00000366787_Intron6/clean	IR	5.99954	7.42022	5.05776	4.05257	-0.941771	1.26058
64859	Q96AH0	NABP1	NABP1/ENST00000451500_Intron4/clean	IR	-6.08449	7.42022	-4.45034	4.10127	1.63416	3.79564
7874	Q93009	USP7	USP7/ENST00000344836_Intron24/clean	IR	7.78853	7.41908	6.31973	4.09044	-1.4688	2.86531
23198	Q14997	PSME4	SE:PSME4-202-exon14;PSME4-201-int13	SE	-6.53977	7.4168	-2.23845	2.79005	4.30133	4.06651
54206	Q9UJM3	ERRFI1	RI:ERRFI1-202-exon2;ERRFI1-201-intron3	RI	5.57054	7.4168	4.089	4.32331	-1.48154	3.02618
207	P31749	AKT1	RI:AKT1-216-exon1;AKT1-201-intron6	RI	7.27498	7.4168	5.09593	3.88991	-2.17905	3.77984
10146	Q13283	G3BP1	SE:G3BP1-201-exon5;G3BP1-210-int4	SE	-5.92742	7.4168	-0.720372	2.46073	5.20705	4.06905
9682	O75164	KDM4A	KDM4A/ENST00000372396_Intron7/clean	IR	5.71765	7.41341	5.04291	4.266	-0.674741	1.98289
817	Q13557	CAMK2D	A5SS:CAMK2D-211-exon20;CAMK2D-205-exon17	A5SS	-6.03498	7.40782	-5.30654	4.07109	0.728434	2.38639
5332	Q15147	PLCB4	SE:PLCB4-201-exon32;PLCB4-213-int30	SE	-6.98222	7.40782	-2.19169	3.61166	4.79053	3.9796
823	P07384	CAPN1	CAPN1/ENST00000279247_Intron4/clean	IR	5.65799	7.4045	4.72042	4.2636	-0.937578	2.33284
134218	Q5F1R6	DNAJC21	DNAJC21/ENST00000382021_Intron5/clean	IR	6.03062	7.4045	3.99272	3.69399	-2.0379	3.99513
648	P35226	BMI1	BMI1/ENST00000376663_Intron7/clean	IR	5.98303	7.4034	5.50326	4.32331	-0.479767	1.64792
115024	Q969T7	NT5C3B	A5SS:NT5C3B-205-exon5;NT5C3B-216-exon3	A5SS	5.4002	7.4023	4.71997	4.14267	-0.680225	2.09311
8624	O95456	PSMG1	SE:PSMG1-201-exon2;PSMG1-204-int1	SE	-6.56738	7.4023	-2.91338	4.15304	3.654	3.94311
51295	Q9BQ95	ECSIT	SE:ECSIT-201-exon2;ECSIT-204-int1	SE	-6.07765	7.4023	-0.459332	0.933531	5.61832	4.29243
1460	P67870	CSNK2B	A3SS:CSNK2B-203-exon7;ENST00000375880-exon7	A3SS	-5.50939	7.4023	-0.832773	2.62668	4.67662	4.32422
55147	Q86U06	RBM23	SE:RBM23-203-exon6;RBM23-215-int3	SE	-6.23946	7.4023	-1.96349	3.6286	4.27597	4.29585
9703	Q14667	KIAA0100	KIAA0100/ENST00000528896_Intron13/clean	IR	5.98476	7.4023	4.46784	4.23062	-1.51692	3.50283
56954	Q9NQR4	NIT2	SE:NIT2-201-exon5;NIT2-205-int4	SE	-9.58183	7.40012	-4.04725	4.098	5.53459	2.92189
3916	P11279	LAMP1	LAMP1/ENST00000332556_Intron7/clean	IR	5.58037	7.39903	5.50165	4.32422	-0.0787239	0.111437
2316	P21333	FLNA	FLNA/ENST00000360319_Intron32/clean	IR	5.69999	7.39686	4.44983	4.29328	-1.25016	3.32329
25977	Q8NC96	NECAP1	SE:NECAP1-201-exon4;NECAP1-212-int3	SE	-6.66533	7.39686	-1.41857	3.39895	5.24676	4.06048
1314	P53621	COPA	COPA/ENST00000241704_Intron25/clean	IR	5.97524	7.39686	3.20034	3.97117	-2.7749	4.07366
89781	Q9NQG7	HPS4	SE:HPS4-202-exon3;HPS4-213-int2	SE	-8.06548	7.39686	-1.37849	1.68055	6.68699	4.11351
10797	P13995	MTHFD2	SE:MTHFD2-201-exon5;MTHFD2-215-int4	SE	-6.10895	7.39686	-0.826576	2.65286	5.28238	4.16813
3065	Q13547	HDAC1	HDAC1/ENST00000373548_Intron7/clean	IR	5.87156	7.39577	3.68206	3.8483	-2.1895	3.96086
57602	Q9P275	USP36	A3SS:USP36-210-exon15;USP36-202-exon15	A3SS	7.62785	7.39469	6.02558	3.43402	-1.60228	3.38632
27183	Q9UN37	VPS4A	AFE:VPS4A-201-exon1;ENST00000570054-exon1	AFE	-5.34056	7.39469	-0.751448	2.11269	4.58911	4.2161
51429	Q9Y5X1	SNX9	A3SS:SNX9-221-exon18;SNX9-201-exon18	A3SS	6.36693	7.39362	4.72776	4.15802	-1.63917	2.61885
126133	Q8IZ83	ALDH16A1	SE:ALDH16A1-201-exon10;ENST00000599536-int2	SE	-6.28146	7.39362	0.808932	1.64498	7.09039	4.32331
3912	P07942	LAMB1	LAMB1/ENST00000222399_Intron9/clean	IR	5.66969	7.38828	3.03188	3.88908	-2.63781	4.12148
9703	Q14667	KIAA0100	KIAA0100/ENST00000528896_Intron6/clean	IR	6.44745	7.38828	4.50584	3.64398	-1.94161	3.91526
55624	Q8WZA1	POMGNT1	POMGNT1/ENST00000371984_Intron4/clean	IR	6.19583	7.38405	4.32665	3.75338	-1.86918	3.61816
7913	P35659	DEK	SE:DEK-204-exon3;DEK-201-int2	SE	-7.529	7.38405	-1.00149	2.8493	6.52751	3.75727
64745	Q9H7H0	METTL17	METTL17/ENST00000339374_Intron7/clean	IR	5.91784	7.38405	4.87927	4.01909	-1.03857	2.90199
8841	O15379	HDAC3	SE:HDAC3-201-exon12;HDAC3-203-int5	SE	-7.85117	7.38405	-2.6789	3.8922	5.17227	3.43276
10594	Q6P2Q9	PRPF8	PRPF8/ENST00000304992_Intron10/clean	IR	5.60538	7.38195	5.55016	4.32331	-0.0552207	0.0554342
5356	O43660	PLRG1	PLRG1/ENST00000302078_Intron12/clean	IR	5.71568	7.37986	3.68062	3.96459	-2.03506	3.7564
207	P31749	AKT1	AKT1/ENST00000349310_Intron6/clean	IR	7.24514	7.37986	5.09593	3.88991	-2.14921	3.7281
26263	Q8NEZ5	FBXO22	SE:FBXO22-201-exon5;FBXO22-205-int4	SE	-5.63659	7.37986	-0.785771	2.6941	4.85081	4.2636
27430	Q9NZL9	MAT2B	A3SS:MAT2B-201-exon6;MAT2B-211-exon6	A3SS	-7.89437	7.37986	-0.330659	1.11724	7.56371	4.02965
129531	Q8WV92	MITD1	RI:MITD1-206-exon2;MITD1-201-intron2	RI	5.59346	7.37986	1.5621	2.79574	-4.03136	4.32422
327	P13798	APEH	APEH/ENST00000296456_Intron15/clean	IR	5.46669	7.37882	3.34838	3.95877	-2.11831	3.4158
79646	Q9H999	PANK3	PANK3/ENST00000239231_Intron5/clean	IR	7.35852	7.37675	3.24268	3.81982	-4.11584	3.40743
6605	Q969G3	SMARCE1	SE:SMARCE1-202-exon8;SMARCE1-234-int5	SE	-6.2939	7.37469	-1.03004	3.01895	5.26387	4.16813
10480	Q7L2H7	EIF3M	EIF3M/ENST00000531120_Intron2/clean	IR	6.12006	7.37469	4.83162	4.25649	-1.28844	3.14732
114823	Q96PV6	LENG8	SE:LENG8-201-exon5;LENG8-202-int4	SE	-6.65583	7.37161	-2.62093	3.27978	4.0349	3.5014
2744	O94925	GLS	GLS/ENST00000320717_Intron17/clean	IR	5.80629	7.37059	3.27983	3.6201	-2.52645	4.00043
79083	Q9BV36	MLPH	MLPH/ENST00000264605_Intron7/clean	IR	6.43882	7.36856	5.90268	4.32422	-0.536142	1.89908
57157	Q8N3S3	PHTF2	SE:PHTF2-201-exon12;PHTF2-212-int4	SE	-7.59972	7.36856	-1.89661	3.50618	5.70312	4.23657
55015	Q86UA1	PRPF39	SE:PRPF39-205-exon8;PRPF39-201-int8	SE	-6.34653	7.36754	-2.92393	3.91133	3.42259	4.04048
716	P09871	C1S	C1S/ENST00000328916_Intron5/clean	IR	5.90568	7.36754	5.46308	4.32331	-0.442594	0.728064
5478	P62937	PPIA	SE:PPIA-201-exon4;PPIA-211-int2	SE	-5.91819	7.36754	0.150096	0.368572	6.06829	4.32331
1778	Q14204	DYNC1H1	RI:DYNC1H1-223-exon1;DYNC1H1-201-intron58	RI	5.86283	7.36754	4.14877	4.14086	-1.71406	3.38945
54407	Q96QD8	SLC38A2	SLC38A2/ENST00000256689_Intron8/clean	IR	5.72426	7.36754	3.36356	3.7606	-2.36071	4.17783
54994	Q9NWU2	GID8	GID8/ENST00000266069_Intron2/clean	IR	5.60197	7.36552	5.45693	4.31069	-0.145034	0.294325
90417	Q9Y448	KNSTRN	SE:KNSTRN-201-exon7;KNSTRN-203-int6	SE	-7.93257	7.36552	-1.89132	3.93357	6.04126	3.98109
4552	Q9UBK8	MTRR	MTRR/ENST00000264668_Intron12/clean	IR	5.90814	7.36552	5.27618	4.31515	-0.631963	1.79206
55209	Q9C0A6	SETD5	RI:SETD5-240-exon3;SETD5-223-intron6	RI	5.53338	7.36552	5.87705	4.32331	0.343668	0.993468
23214	Q96QU8	XPO6	SE:XPO6-201-exon15;XPO6-206-int4	SE	-6.69594	7.36552	-2.50618	4.05257	4.18975	3.60826
208	P31751	AKT2	AKT2/ENST00000311278_Intron9/clean	IR	6.88218	7.36452	5.31266	3.5864	-1.56951	3.38651
55127	Q9H583	HEATR1	HEATR1/ENST00000366582_Intron23/clean	IR	6.5838	7.36151	4.65979	3.81272	-1.92402	3.29549
2870	P43250	GRK6	GRK6/ENST00000355472_Intron2/clean	IR	6.15699	7.36151	5.02887	4.32331	-1.12813	2.33906
11079	O15258	RER1	RER1/ENST00000378512_Intron3/clean	IR	5.78536	7.36051	3.61867	4.08513	-2.16669	3.99613
427	Q13510	ASAH1	ASAH1/ENST00000314146_Intron9/clean	IR	6.36379	7.35952	5.2899	3.78342	-1.07389	3.07132
5214	Q01813	PFKP	SE:PFKP-203-exon5;PFKP-216-int5	SE	-5.93153	7.35655	-0.954994	2.44347	4.97653	4.25885
64859	Q96AH0	NABP1	SE:NABP1-202-exon4;NABP1-204-int3	SE	-7.31775	7.35655	-5.26724	3.847	2.05051	4.02965
5281	Q07326	PIGF	A5SS:PIGF-201-exon3;PIGF-203-exon2	A5SS	-6.85713	7.35655	-1.415	2.33311	5.44212	4.10735
9448	O95819	MAP4K4	MAP4K4/ENST00000347699_Intron22/clean	IR	6.2332	7.35556	6.35602	4.27165	0.122817	0.275446
		CCZ1B	CCZ1B/ENST00000316731_Intron13/clean	IR	7.83686	7.3536	5.76837	3.62391	-2.06848	3.15898
1642	Q16531	DDB1	DDB1/ENST00000301764_Intron10/clean	IR	5.10143	7.35262	3.71579	4.08513	-1.38563	3.44866
3065	Q13547	HDAC1	HDAC1/ENST00000373548_Intron6/clean	IR	5.65463	7.35262	3.49344	3.94925	-2.16118	3.97932
26986	P11940	PABPC1	PABPC1/ENST00000318607_Intron14/clean	IR	5.71476	7.34104	4.26461	4.17783	-1.45015	3.5452
7072	P31483	TIA1	TIA1/ENST00000415783_Intron8/clean	IR	5.89962	7.33819	4.15021	3.82478	-1.74942	3.39884
7385	P22695	UQCRC2	RI:UQCRC2-204-exon1;UQCRC2-201-intron5	RI	5.95627	7.33819	4.51956	4.16813	-1.43671	3.63767
1819	P55039	DRG2	DRG2/ENST00000225729_Intron3/clean	IR	5.56499	7.33724	5.08088	3.9877	-0.484112	1.0669
10893	Q9Y5R2	MMP24	MMP24/ENST00000246186_Intron7/clean	IR	5.83406	7.3363	6.81081	4.32422	0.976749	2.00529
7337	Q05086	UBE3A	UBE3A/ENST00000566215_Intron12/clean	IR	5.47584	7.3363	3.81384	4.08407	-1.662	3.4108
84231	Q6Q0C0	TRAF7	TRAF7/ENST00000326181_Intron7/clean	IR	5.76236	7.33442	4.60739	4.25493	-1.15497	3.21091
3837	Q14974	KPNB1	KPNB1/ENST00000290158_Intron7/clean	IR	6.23767	7.33442	5.18903	3.87617	-1.04864	3.14291
54664	Q9NUM4	TMEM106B	SE:TMEM106B-201-exon6;TMEM106B-210-int4	SE	-7.24117	7.33348	-1.68455	3.47704	5.55662	3.2136
1314	P53621	COPA	RI:COPA-227-exon18;COPA-201-intron18	RI	6.46634	7.32975	2.80944	2.52236	-3.65691	3.88836
55830	Q68CQ7	GLT8D1	SE:GLT8D1-201-exon6;GLT8D1-209-int1	SE	-8.63664	7.32975	-4.56708	3.97857	4.06956	3.3261
5531	P60510	PPP4C	SE:PPP4C-201-exon3;PPP4C-207-int2	SE	-5.77108	7.3279	-2.247	4.08407	3.52408	4.08725
23155	Q96S66	CLCC1	SE:CLCC1-201-exon4;CLCC1-217-int1	SE	-6.66431	7.32606	-0.544335	1.02488	6.11998	4.1798
133308	Q86UD5	SLC9B2	SE:SLC9B2-201-exon11;SLC9B2-203-int9	SE	-7.54567	7.32606	-4.2903	3.02943	3.25538	4.04528
27292	Q9UNQ2	DIMT1	SE:DIMT1-201-exon6;DIMT1-215-int5	SE	-8.45192	7.32606	-3.83874	3.75914	4.61319	3.26427
388796		SNHG17	SE:SNHG17-232-exon5;SNHG17-207-int2	SE	-6.06929	7.32606	-3.20854	4.15552	2.86076	4.20273
55699	Q9NSE4	IARS2	IARS2/ENST00000366922_Intron18/clean	IR	6.03525	7.32606	3.7219	3.97932	-2.31335	3.9868
6197	P51812	RPS6KA3	SE:RPS6KA3-201-exon9;RPS6KA3-213-int7	SE	-6.23712	7.32606	-3.25733	4.17005	2.97979	3.27675
5204	Q99471	PFDN5	SE:PFDN5-202-exon2;PFDN5-220-int1	SE	-5.97452	7.32606	0.548405	2.00628	6.52292	4.32422
25894	Q58EX7	PLEKHG4	PLEKHG4/ENST00000379344_Intron18/clean	IR	6.16311	7.32606	3.11515	4.05601	-3.04795	3.62174
		AARS1	AARS1/ENST00000261772_Intron7/clean	IR	6.12548	7.32514	4.22388	4.06399	-1.9016	3.76305
54431	Q8IXB1	DNAJC10	DNAJC10/ENST00000264065_Intron1/clean	IR	6.15501	7.32514	3.30613	3.8784	-2.84888	3.52227
387680	Q641Q2	WASHC2A	SE:WASHC2A-201-exon27;WASHC2A-203-int26	SE	-5.43189	7.32057	-3.89913	4.14569	1.53276	2.2958
9130	Q14320	FAM50A	FAM50A/ENST00000393600_Intron6/clean	IR	5.50187	7.32057	4.89185	4.06098	-0.610025	2.04599
58533	Q9UNH7	SNX6	SE:SNX6-201-exon4;SNX6-209-int3	SE	-5.52111	7.32057	-2.21444	4.00568	3.30667	4.09583
		QARS1	QARS1/ENST00000306125_Intron10/clean	IR	6.51662	7.32057	5.25293	3.67164	-1.26369	3.05942
3636	O15357	INPPL1	INPPL1/ENST00000298229_Intron12/clean	IR	5.89454	7.31966	3.14785	3.99894	-2.74669	4.04191
2937	P48637	GSS	GSS/ENST00000451957_Intron6/clean	IR	6.33313	7.31876	4.08008	3.95355	-2.25305	3.3803
7511	Q9NQW7	XPNPEP1	XPNPEP1/ENST00000322238_Intron18/clean	IR	5.64667	7.31158	5.20339	4.31069	-0.443277	1.50857
23198	Q14997	PSME4	PSME4/ENST00000404125_Intron33/clean	IR	6.27346	7.31069	4.13748	4.13136	-2.13598	3.19541
9765	Q7Z3T8	ZFYVE16	ZFYVE16/ENST00000338008_Intron17/clean	IR	5.94925	7.3098	3.13754	3.55365	-2.81171	3.37487
79691	Q9H974	QTRT2	SE:QTRT2-201-exon5;QTRT2-207-int1	SE	-6.52579	7.30803	-2.14413	3.7606	4.38166	3.92192
7204	O75962	TRIO	SE:TRIO-202-exon56;TRIO-212-int3	SE	-5.7747	7.30803	-2.72239	4.21753	3.05231	3.88602
26090	Q8N2K0	ABHD12	SE:ABHD12-202-exon10;ABHD12-215-int5	SE	-7.65449	7.30452	-2.69472	4.21968	4.95977	3.69151
3329	P10809	HSPD1	SE:HSPD1-202-exon5;HSPD1-214-int4	SE	-6.17882	7.30277	-0.634702	2.19835	5.54411	4.32331
22836	O94955	RHOBTB3	SE:RHOBTB3-201-exon5;RHOBTB3-202-int2	SE	-5.59802	7.30016	-1.77153	3.64962	3.82649	3.83518
10724	O60502	OGA	OGA/ENST00000357797_Intron2/clean	IR	5.88587	7.2993	3.48223	4.00612	-2.40364	3.81399
51433	Q9UJX4	ANAPC5	RI:ANAPC5-222-exon2;ANAPC5-201-intron2	RI	6.00891	7.2993	4.45754	4.23582	-1.55137	3.38852
6294	Q15424	SAFB	SAFB/ENST00000292123_Intron8/clean	IR	6.21616	7.29843	5.36959	3.90957	-0.846574	2.52905
55699	Q9NSE4	IARS2	IARS2/ENST00000366922_Intron19/clean	IR	6.41344	7.29757	3.81717	3.64612	-2.59628	3.98679
22948	P48643	CCT5	SE:CCT5-201-exon3;CCT5-205-int2	SE	-8.96761	7.29671	-1.08643	3.2119	7.88118	3.71775
8767	O43353	RIPK2	SE:RIPK2-201-exon2;RIPK2-204-int1	SE	-6.30926	7.29671	-3.06447	4.21183	3.24479	4.2636
7385	P22695	UQCRC2	UQCRC2/ENST00000268379_Intron5/clean	IR	5.89425	7.29671	4.51956	4.16813	-1.37469	3.5838
55716	Q6UX01	LMBR1L	LMBR1L/ENST00000267102_Intron1/clean	IR	5.37338	7.29671	4.23688	4.22475	-1.1365	2.84063
55754	Q9NV96	TMEM30A	TMEM30A/ENST00000230461_Intron4/clean	IR	5.58031	7.29671	4.3153	4.22403	-1.26501	2.81982
10015	Q8WUM4	PDCD6IP	SE:PDCD6IP-201-exon2;PDCD6IP-205-int1	SE	-7.12635	7.29671	-2.84497	3.57506	4.28137	3.85729
9697	Q15035	TRAM2	TRAM2/ENST00000182527_Intron9/clean	IR	5.61089	7.29671	5.83206	4.32422	0.221172	0.471075
		IARS1	IARS1/ENST00000375643_Intron31/clean	IR	5.76476	7.29671	3.22977	4.09528	-2.535	4.16877
23339	Q96JC1	VPS39	VPS39/ENST00000318006_Intron5/clean	IR	5.33199	7.29585	4.11225	4.19928	-1.21974	2.65227
25894	Q58EX7	PLEKHG4	PLEKHG4/ENST00000379344_Intron14/clean	IR	7.39143	7.29585	4.03494	4.31515	-3.35648	3.23074
50	Q99798	ACO2	ACO2/ENST00000677516_Intron7/clean	IR	5.64717	7.29585	4.31905	3.86189	-1.32811	3.21664
8720	Q14703	MBTPS1	MBTPS1/ENST00000343411_Intron9/clean	IR	5.69182	7.29585	3.29505	3.70926	-2.39677	4.15552
57510	Q9HAV4	XPO5	RI:XPO5-207-exon1;XPO5-201-intron28	RI	6.12942	7.29328	2.36388	2.9534	-3.76555	3.61654
10809	Q9Y365	STARD10	STARD10/ENST00000334805_Intron4/clean	IR	5.36577	7.29328	6.11766	4.32331	0.751889	1.57834
3482	P11717	IGF2R	IGF2R/ENST00000356956_Intron33/clean	IR	5.65337	7.29158	4.57521	4.05404	-1.07816	2.8237
8539	Q9BZZ5	API5	SE:API5-201-exon7;API5-204-int2	SE	-8.83327	7.28988	-2.90691	3.75523	5.92636	3.86407
93974	Q9UII2	ATP5IF1	RI:ATP5IF1-202-exon2;ATP5IF1-201-intron2	RI	5.59562	7.28988	3.2614	4.29328	-2.33423	4.04048
10585	Q9Y6A1	POMT1	SE:POMT1-203-exon5;POMT1-245-int2	SE	-5.58379	7.28904	-1.35578	3.23266	4.228	4.22403
79188	Q9BTV4	TMEM43	TMEM43/ENST00000306077_Intron9/clean	IR	5.55378	7.28904	2.52223	3.62965	-3.03155	4.1343
10128	P42704	LRPPRC	SE:LRPPRC-201-exon35;LRPPRC-216-int33	SE	-7.20406	7.28904	-3.80575	4.29585	3.39831	2.9104
1778	Q14204	DYNC1H1	DYNC1H1/ENST00000360184_Intron58/clean	IR	5.69946	7.28904	4.14877	4.14086	-1.55069	3.14812
1981	Q04637	EIF4G1	EIF4G1/ENST00000342981_Intron18/clean	IR	6.55238	7.28067	5.46362	3.53477	-1.08877	3.09326
26509	Q9NZM1	MYOF	MYOF/ENST00000358334_Intron43/clean	IR	5.89486	7.28067	3.62677	3.95355	-2.26809	4.06349
5711	Q16401	PSMD5	SE:PSMD5-201-exon4;PSMD5-203-int3	SE	-5.9243	7.27984	-1.31201	3.44048	4.61229	3.48687
4864	O15118	NPC1	NPC1/ENST00000269228_Intron24/clean	IR	5.58059	7.27572	3.56097	4.30103	-2.01962	3.92324
9765	Q7Z3T8	ZFYVE16	SE:ZFYVE16-201-exon15;ZFYVE16-213-int1	SE	-7.30034	7.27572	-3.31325	3.58	3.98708	2.77747
4841	Q15233	NONO	RI:NONO-225-exon8;NONO-201-intron11	RI	5.69025	7.27327	5.62686	4.32422	-0.063391	0.086205
23637	Q9Y3P9	RABGAP1	RABGAP1/ENST00000373647_Intron8/clean	IR	5.599	7.27327	3.78745	4.1343	-1.81155	3.42395
10955	Q13530	SERINC3	SERINC3/ENST00000342374_Intron3/clean	IR	5.54114	7.27327	3.9987	4.28819	-1.54244	3.64226
57510	Q9HAV4	XPO5	XPO5/ENST00000265351_Intron28/clean	IR	5.98601	7.27084	2.36388	2.9534	-3.62213	3.68812
4841	Q15233	NONO	NONO/ENST00000276079_Intron11/clean	IR	5.68562	7.26922	5.62686	4.32422	-0.0587616	0.0717719
84340	Q969S9	GFM2	SE:GFM2-201-exon19;GFM2-210-int3	SE	-6.85759	7.26841	-1.75625	2.58462	5.10133	4.04576
100507246		SNHG16	SE:SNHG16-207-exon2;SNHG16-202-int1	SE	-5.586	7.2668	-4.01697	4.27165	1.56903	3.61447
1786	P26358	DNMT1	A5SS:DNMT1-201-exon39;DNMT1-251-exon38	A5SS	-6.17839	7.266	-2.74318	3.42041	3.43521	3.93054
		ENST00000617178	SE:ENST00000617178-exon8;POLDIP3-203-int2	SE	-6.24401	7.26122	-2.10813	3.84552	4.13587	4.04431
3066	Q92769	HDAC2	HDAC2/ENST00000519065_Intron10/clean	IR	5.56765	7.25727	4.42884	3.91385	-1.1388	3.00991
9793	Q14008	CKAP5	CKAP5/ENST00000354558_Intron15/clean	IR	5.4584	7.25181	2.85118	3.55525	-2.60722	3.67712
57217	Q9ULT0	TTC7A	RI:TTC7A-218-exon9;TTC7A-202-intron6	RI	6.17929	7.25181	4.4169	3.67841	-1.76239	3.14212
55756	Q9NV88	INTS9	SE:INTS9-211-exon8;INTS9-218-int7	SE	-6.25776	7.25026	-1.26451	2.27621	4.99325	4.27246
3178	P09651	HNRNPA1	SE:HNRNPA1-202-exon2;HNRNPA1-268-int1	SE	-7.56956	7.25026	0.0862017	0.140695	7.65576	4.28988
5894	P04049	RAF1	SE:RAF1-201-exon6;RAF1-215-int6	SE	-5.72496	7.25026	-2.46696	3.9685	3.258	4.15927
64745	Q9H7H0	METTL17	METTL17/ENST00000339374_Intron8/clean	IR	5.81522	7.25026	4.93995	4.03433	-0.875267	2.46887
60674		GAS5	A5SS:GAS5-221-exon10;GAS5-208-exon7	A5SS	-5.98845	7.25026	0.60133	2.1636	6.58978	4.12263
23759	Q13356	PPIL2	A3SS:PPIL2-221-exon21;PPIL2-201-exon21	A3SS	-6.26157	7.25026	-3.43615	4.03386	2.82542	3.16999
23759	Q13356	PPIL2	A3SS:PPIL2-201-exon21;PPIL2-212-exon21	A3SS	6.26157	7.25026	2.82542	3.16999	-3.43615	4.03386
5716	O75832	PSMD10	SE:PSMD10-201-exon2;PSMD10-203-int1	SE	-6.891	7.24872	-0.354285	1.0554	6.53672	3.74226
7874	Q93009	USP7	USP7/ENST00000344836_Intron19/clean	IR	7.66151	7.24795	5.8493	3.49044	-1.81222	3.29472
5213	P08237	PFKM	PFKM/ENST00000312352_Intron11/clean	IR	5.97435	7.24642	4.26837	3.60235	-1.70598	3.87928
10944	O00193	C11orf58	SE:C11orf58-201-exon3;C11orf58-207-int2	SE	-6.49855	7.24565	-0.933686	2.94822	5.56487	4.32331
3799	P33176	KIF5B	KIF5B/ENST00000302418_Intron6/clean	IR	5.52211	7.24565	3.75054	4.10735	-1.77157	3.4836
5578	P17252	PRKCA	PRKCA/ENST00000413366_Intron12/clean	IR	4.82198	7.24565	2.57352	3.61144	-2.24846	3.43866
7035	P10646	TFPI	SE:TFPI-201-exon4;TFPI-208-int3	SE	-7.58076	7.24565	-2.42194	3.67712	5.15882	3.90673
55215	Q9NVI1	FANCI	FANCI/ENST00000310775_Intron3/clean	IR	5.8367	7.2426	3.65278	4.07366	-2.18393	3.921
2734	Q92896	GLG1	GLG1/ENST00000205061_Intron16/clean	IR	5.84924	7.23882	4.06448	3.72779	-1.78476	3.37697
5824	P40855	PEX19	SE:PEX19-201-exon2;PEX19-205-int1	SE	-5.92556	7.23807	-4.10173	3.5327	1.82383	2.89325
9209	Q9Y608	LRRFIP2	LRRFIP2/ENST00000336686_Intron26/clean	IR	5.77167	7.23807	3.91509	4.22621	-1.85657	3.95476
3340	P52848	NDST1	NDST1/ENST00000261797_Intron2/clean	IR	5.39663	7.23657	6.57083	4.32422	1.17419	2.80396
8239	Q93008	USP9X	USP9X/ENST00000324545_Intron26/clean	IR	5.12906	7.23657	3.29961	3.9269	-1.82945	3.73431
55246	Q86WR0	CCDC25	SE:CCDC25-201-exon6;CCDC25-206-int4	SE	-6.03529	7.23582	-3.26906	3.50173	2.76622	3.69933
7337	Q05086	UBE3A	UBE3A/ENST00000566215_Intron11/clean	IR	5.36256	7.23062	3.2731	3.94065	-2.08946	3.90083
1186	P51798	CLCN7	RI:CLCN7-208-exon1;CLCN7-202-intron18	RI	7.45546	7.22988	5.49866	3.80133	-1.95679	3.61152
55011	Q9NWS0	PIH1D1	SE:PIH1D1-201-exon4;PIH1D1-212-int2	SE	-6.27632	7.22988	-2.89019	4.2668	3.38613	3.93336
29028	Q6PL18	ATAD2	ATAD2/ENST00000287394_Intron6/clean	IR	6.40674	7.22988	3.80196	4.00745	-2.60478	3.82478
8202	Q9Y6Q9	NCOA3	NCOA3/ENST00000371998_Intron14/clean	IR	6.05817	7.22988	5.46406	4.17522	-0.594112	1.62871
2752	P15104	GLUL	A5SS:GLUL-201-exon2;GLUL-202-exon1	A5SS	7.34124	7.22915	5.37647	3.64663	-1.96477	3.40647
9169	Q99590	SCAF11	A3SS:SCAF11-202-exon15;SCAF11-210-exon3	A3SS	-6.47907	7.22621	-2.39657	4.02965	4.0825	3.97279
8567	Q8WXG6	MADD	MADD/ENST00000311027_Intron17/clean	IR	5.46262	7.22548	4.96065	4.22475	-0.501969	0.751832
50	Q99798	ACO2	ACO2/ENST00000216254_Intron8/clean	IR	5.49398	7.22548	4.09129	4.23807	-1.40269	3.53593
4927	Q99567	NUP88	SE:NUP88-207-exon9;NUP88-222-int8	SE	-7.8637	7.22548	-3.39473	3.65066	4.46898	3.63954
10575	P50991	CCT4	CCT4/ENST00000394440_Intron7/clean	IR	5.75295	7.22548	4.19867	4.21042	-1.55428	3.39423
7168	P09493	TPM1	TPM1/ENST00000267996_Intron7/clean	IR	5.4048	7.2204	4.20895	4.29328	-1.19585	3.30382
23223	Q5JTH9	RRP12	RRP12/ENST00000315563_Intron22/clean	IR	6.47544	7.2204	5.60379	4.32422	-0.871644	1.61549
8577	Q8IYR6	TMEFF1	AFE:TMEFF1-201-exon1;MSANTD3-TMEFF1-201-exon1	AFE	-6.95583	7.21681	-3.74317	3.39994	3.21266	3.39617
25941	Q68CL5	TPGS2	SE:TPGS2-201-exon4;TPGS2-202-int3	SE	-5.85226	7.21681	-0.879702	2.81964	4.97256	4.32331
5977	Q92785	DPF2	SE:DPF2-205-exon9;DPF2-208-int2	SE	-6.1094	7.2161	0.345681	1.17427	6.45508	4.31069
3145	P08397	HMBS	A3SS:HMBS-201-exon10;HMBS-214-exon9	A3SS	-7.11445	7.2161	-2.70407	2.85939	4.41038	4.22403
51479	Q9P2R3	ANKFY1	ANKFY1/ENST00000570535_Intron23/clean	IR	6.2526	7.21538	4.56284	4.06098	-1.68976	3.0603
51497	Q8IXH7	NELFCD	RI:NELFCD-206-exon2;NELFCD-201-intron11	RI	6.18947	7.21538	4.71069	3.46401	-1.47878	3.53409
23670	Q9UHN6	CEMIP2	CEMIP2/ENST00000377044_Intron2/clean	IR	5.80591	7.21325	3.71567	4.22475	-2.09023	3.13195
4686	Q09161	NCBP1	NCBP1/ENST00000375147_Intron17/clean	IR	5.99795	7.21042	3.2832	3.05121	-2.71475	3.95453
55209	Q9C0A6	SETD5	SETD5/ENST00000399686_Intron1/clean	IR	5.38546	7.20831	5.87705	4.32331	0.491591	1.69029
5591	P78527	PRKDC	PRKDC/ENST00000314191_Intron76/clean	IR	5.53644	7.20831	3.30857	3.9667	-2.22787	3.44807
55699	Q9NSE4	IARS2	IARS2/ENST00000366922_Intron6/clean	IR	5.14565	7.20761	3.18786	3.64148	-1.95779	3.65754
25942	Q96ST3	SIN3A	A5SS:SIN3A-220-exon5;SIN3A-201-exon12	A5SS	5.08771	7.20761	3.41451	3.86814	-1.67321	2.8582
2800	Q92805	GOLGA1	GOLGA1/ENST00000373555_Intron22/clean	IR	5.21333	7.20551	4.76711	4.18376	-0.44622	1.11187
2764	P60983	GMFB	SE:GMFB-201-exon3;GMFB-208-int2	SE	-5.59084	7.20412	0.0777525	0.124239	5.6686	4.30452
1019	P11802	CDK4	SE:CDK4-201-exon2;CDK4-203-int1	SE	-6.59439	7.20412	-1.81468	3.86038	4.77971	3.82341
9797	Q93075	TATDN2	A3SS:TATDN2-201-exon3;ENST00000450534-exon2	A3SS	-6.66753	7.20135	-1.34363	1.77806	5.3239	4.05355
79647	Q9H9L7	AKIRIN1	SE:AKIRIN1-202-exon4;AKIRIN1-204-int3	SE	-5.70804	7.20135	0.485004	1.65908	6.19304	4.32331
23126	Q7Z3K3	POGZ	SE:POGZ-201-exon12;POGZ-217-int2	SE	-7.1962	7.20135	-1.92391	3.42577	5.27229	3.8922
1778	Q14204	DYNC1H1	SE:DYNC1H1-201-exon58;DYNC1H1-229-int57	SE	-5.93081	7.20135	-1.79481	3.65243	4.13601	3.42922
23405	Q9UPY3	DICER1	DICER1/ENST00000343455_Intron4/clean	IR	5.18881	7.20135	3.8103	4.25885	-1.37851	3.20638
81490	Q9BVG9	PTDSS2	PTDSS2/ENST00000308020_Intron6/clean	IR	5.78694	7.20135	3.21185	3.59367	-2.57509	3.99813
22931	Q9NP72	RAB18	SE:RAB18-201-exon4;RAB18-237-int1	SE	-6.10288	7.20135	-1.33907	3.48889	4.76381	3.97559
23020	O75643	SNRNP200	SNRNP200/ENST00000323853_Intron25/clean	IR	6.61391	7.20135	4.40024	3.66209	-2.21367	4.02595
51497	Q8IXH7	NELFCD	NELFCD/ENST00000602795_Intron10/clean	IR	6.44362	7.20135	5.36554	3.68556	-1.07807	2.80902
23400	Q9NQ11	ATP13A2	ATP13A2/ENST00000326735_Intron12/clean	IR	5.32103	7.20135	4.52831	4.22695	-0.792719	2.03512
201255	Q96CN5	LRRC45	LRRC45/ENST00000306688_Intron5/clean	IR	5.67418	7.20135	4.37799	4.11976	-1.2962	2.14855
23438	P49590	HARS2	SE:HARS2-201-exon7;HARS2-202-int2	SE	-6.11659	7.19928	-1.67646	3.34896	4.44012	4.32331
9209	Q9Y608	LRRFIP2	LRRFIP2/ENST00000336686_Intron25/clean	IR	5.60806	7.19654	4.00173	4.09259	-1.60634	3.50853
7184	P14625	HSP90B1	HSP90B1/ENST00000299767_Intron3/clean	IR	5.70817	7.1945	4.98087	4.23657	-0.727301	2.41746
55320	Q6P0N0	MIS18BP1	A3SS:MIS18BP1-201-exon12;MIS18BP1-210-exon2	A3SS	-5.56638	7.1945	-2.77195	3.91884	2.79443	3.17493
87	P12814	ACTN1	ACTN1/ENST00000193403_Intron4/clean	IR	6.22713	7.1945	5.44116	4.31966	-0.785973	2.4073
84181	Q8TD26	CHD6	CHD6/ENST00000373233_Intron20/clean	IR	5.91305	7.19246	4.71923	4.09637	-1.19383	1.92519
3184	Q14103	HNRNPD	HNRNPD/ENST00000353341_Intron6/clean	IR	5.61494	7.19246	4.64634	4.0348	-0.968603	2.96983
23597	Q9Y305	ACOT9	ACOT9/ENST00000336430_Intron14/clean	IR	5.82459	7.19246	4.07698	4.17393	-1.74761	3.44001
51602	Q9Y2X3	NOP58	NOP58/ENST00000264279_Intron10/clean	IR	5.7528	7.19246	3.77682	3.72198	-1.97597	4.00174
3799	P33176	KIF5B	KIF5B/ENST00000302418_Intron5/clean	IR	5.79579	7.19246	3.72512	4.14206	-2.07067	3.36891
373156	Q9Y2Q3	GSTK1	SE:GSTK1-201-exon3;GSTK1-205-int2	SE	-5.63487	7.19179	-1.07012	3.15829	4.56475	3.75913
3066	Q92769	HDAC2	RI:HDAC2-215-exon3;HDAC2-205-intron7	RI	5.94293	7.18376	4.77768	4.25885	-1.16525	3.00255
10180	P78332	RBM6	RBM6/ENST00000266022_Intron11/clean	IR	6.54124	7.1831	5.74844	3.86578	-0.792802	2.15291
3066	Q92769	HDAC2	HDAC2/ENST00000519065_Intron7/clean	IR	5.94055	7.1831	4.77768	4.25885	-1.16287	2.99632
51249	Q5SWH9	TMEM69	SE:TMEM69-201-exon2;TMEM69-202-int1	SE	-6.00337	7.1831	-4.06375	4.16558	1.93961	3.52408
55002	Q6UWJ1	TMCO3	TMCO3/ENST00000375391_Intron3/clean	IR	5.35253	7.18243	4.6663	4.32331	-0.686225	2.13956
522	P18859	ATP5PF	ATP5PF/ENST00000284971_Intron3/clean	IR	6.76105	7.18243	6.976	4.02549	0.214951	0.488996
321	Q99767	APBA2	APBA2/ENST00000411764_Intron8/clean	IR	5.37163	7.18243	4.48612	4.16558	-0.885512	1.84359
23061	Q66K14	TBC1D9B	SE:TBC1D9B-202-exon19;TBC1D9B-208-int5	SE	5.8134	7.18046	3.77638	4.25885	-2.03702	3.8687
200894	Q3SXY8	ARL13B	SE:ARL13B-202-exon5;ARL13B-218-int2	SE	-5.98227	7.17849	-1.4388	3.36461	4.54347	4.04431
2319	Q14254	FLOT2	MXE:FLOT2-210-exon3;FLOT2-202-exon3	MXE	6.83751	7.17783	2.88201	3.29548	-3.9555	4.07109
9380	Q9UBQ7	GRHPR	RI:GRHPR-210-exon1;GRHPR-201-intron6	RI	5.57575	7.17783	4.29896	3.50716	-1.27679	2.61605
57217	Q9ULT0	TTC7A	TTC7A/ENST00000394850_Intron6/clean	IR	5.99335	7.17718	4.4169	3.67841	-1.57645	2.77219
51433	Q9UJX4	ANAPC5	ANAPC5/ENST00000261819_Intron2/clean	IR	5.69071	7.17718	4.45754	4.23582	-1.23317	3.23026
23207	Q8IWE5	PLEKHM2	PLEKHM2/ENST00000375799_Intron4/clean	IR	6.26077	7.17653	6.38711	3.83319	0.126344	0.263226
		ZBED10P	ZBED10P/ENST00000463441_Intron2/clean	IR	5.58431	7.17134	3.44659	3.90319	-2.13772	3.59196
10540	Q13561	DCTN2	SE:DCTN2-209-exon4;DCTN2-225-int2	SE	-6.1403	7.17134	-1.63859	3.66569	4.50171	3.9332
9361	P36776	LONP1	LONP1/ENST00000360614_Intron2/clean	IR	5.63202	7.17134	4.3945	4.18842	-1.23753	3.02788
55127	Q9H583	HEATR1	HEATR1/ENST00000366582_Intron22/clean	IR	5.99946	7.17134	3.61013	4.10018	-2.38934	3.67156
6731	O76094	SRP72	SRP72/ENST00000642900_Intron8/clean	IR	5.93156	7.17134	2.54871	3.41831	-3.38285	4.20204
6156	P62888	RPL30	SE:RPL30-201-exon3;RPL30-213-int2	SE	-5.86282	7.16877	0.0893871	0.178012	5.95221	4.15614
7175	P12270	TPR	TPR/ENST00000367478_Intron7/clean	IR	5.41074	7.16877	3.08557	3.91887	-2.32517	3.75549
25839	Q9H9E3	COG4	COG4/ENST00000323786_Intron15/clean	IR	5.65795	7.16877	3.20247	3.09401	-2.45548	3.38086
23637	Q9Y3P9	RABGAP1	RABGAP1/ENST00000373647_Intron9/clean	IR	5.74208	7.16749	3.75757	3.43379	-1.98452	3.62788
22976	Q6ZW49	PAXIP1	PAXIP1/ENST00000397192_Intron18/clean	IR	5.09639	7.16622	4.50791	4.25649	-0.588487	0.981113
55253	Q9NV66	TYW1	SE:TYW1-201-exon5;TYW1-203-int4	SE	-6.19739	7.16558	-2.84218	3.48132	3.35521	3.38033
790	P27708	CAD	CAD/ENST00000264705_Intron6/clean	IR	6.30404	7.16558	4.47534	4.19723	-1.8287	3.18804
7175	P12270	TPR	TPR/ENST00000367478_Intron8/clean	IR	5.79414	7.16431	3.72053	3.27286	-2.0736	3.47137
55624	Q8WZA1	POMGNT1	RI:POMGNT1-218-exon7;POMGNT1-201-intron8	RI	5.52832	7.16304	3.87813	4.08831	-1.65018	3.51376
2146	Q15910	EZH2	RI:EZH2-211-exon13;EZH2-201-intron13	RI	7.85744	7.16178	2.82811	3.37808	-5.02933	4.1152
3572	P40189	IL6ST	SE:IL6ST-204-exon12;IL6ST-222-int11	SE	-7.39454	7.16115	-2.14665	4.10347	5.24788	3.95297
2621	Q14393	GAS6	GAS6/ENST00000327773_Intron7/clean	IR	6.10471	7.16115	5.5934	4.32331	-0.511315	0.597194
55324	Q9NUQ8	ABCF3	ABCF3/ENST00000429586_Intron4/clean	IR	6.20197	7.16115	3.73903	4.17005	-2.46294	3.43298
5782	Q05209	PTPN12	PTPN12/ENST00000248594_Intron16/clean	IR	5.51453	7.15989	2.79769	3.36891	-2.71684	4.23582
10075	Q7Z6Z7	HUWE1	HUWE1/ENST00000262854_Intron58/clean	IR	5.65922	7.15989	5.10959	4.28651	-0.549635	1.4469
9380	Q9UBQ7	GRHPR	GRHPR/ENST00000318158_Intron6/clean	IR	5.55787	7.15989	4.29896	3.50716	-1.25891	2.62124
8454	Q13616	CUL1	SE:CUL1-201-exon19;CUL1-205-int18	SE	-8.2434	7.15927	-3.33542	3.48904	4.90798	3.02397
10621	Q9H1D9	POLR3F	SE:POLR3F-201-exon6;POLR3F-211-int5	SE	-7.52897	7.1512	-3.83356	4.32331	3.6954	3.14601
2107	P62495	ETF1	ETF1/ENST00000360541_Intron6/clean	IR	5.31742	7.1512	4.49425	4.28651	-0.823173	2.4744
115701	Q86TB3	ALPK2	ALPK2/ENST00000361673_Intron9/clean	IR	5.99783	7.15058	3.71422	3.43738	-2.28362	2.61069
		NARS1	SE:NARS1-201-exon2;NARS1-207-int1	SE	-5.14397	7.14813	-0.717107	2.45601	4.42686	4.22475
5954	Q15293	RCN1	RCN1/ENST00000054950_Intron5/clean	IR	5.15318	7.14691	5.12608	4.16115	-0.0270982	0.0540959
6632	P62314	SNRPD1	SE:SNRPD1-201-exon2;SNRPD1-204-int1	SE	-7.21868	7.14691	-0.273948	0.921713	6.94473	4.25337
55884	Q9NYS7	WSB2	WSB2/ENST00000315436_Intron8/clean	IR	5.52575	7.14448	4.88251	4.32422	-0.643236	2.11335
10741	O75884	RBBP9	SE:RBBP9-201-exon2;RBBP9-202-int1	SE	-8.48255	7.14448	-5.76684	3.53328	2.71571	2.90645
9854	O14523	C2CD2L	A3SS:C2CD2L-205-exon10;C2CD2L-201-exon14	A3SS	6.04627	7.14327	5.98333	4.17005	-0.0629431	0.0554342
9703	Q14667	KIAA0100	KIAA0100/ENST00000528896_Intron8/clean	IR	6.10939	7.13549	4.85441	3.94498	-1.25498	2.656
8737	Q13546	RIPK1	RIPK1/ENST00000259808_Intron3/clean	IR	5.43172	7.13549	3.76536	4.07831	-1.66636	2.26347
2648	Q92830	KAT2A	KAT2A/ENST00000225916_Intron11/clean	IR	5.31249	7.13371	4.49794	4.32331	-0.814555	2.17021
9266	Q99418	CYTH2	CYTH2/ENST00000460595_Intron5/clean	IR	5.89279	7.13194	5.46296	4.05849	-0.429835	1.07121
11079	O15258	RER1	RER1/ENST00000378512_Intron2/clean	IR	5.40766	7.12901	3.70002	4.00745	-1.70764	3.64148
		LINC00511	SE:LINC00511-201-exon2;LINC00511-214-int1	SE	-5.99739	7.12552	-4.03459	3.59305	1.9628	2.54628
2314	Q13045	FLII	FLII/ENST00000327031_Intron2/clean	IR	5.63663	7.12552	4.48471	4.10791	-1.15192	2.946
4686	Q09161	NCBP1	NCBP1/ENST00000375147_Intron16/clean	IR	5.81147	7.12552	3.26656	3.61721	-2.54491	3.56315
11073	Q92547	TOPBP1	TOPBP1/ENST00000260810_Intron8/clean	IR	5.59927	7.12378	4.32681	4.22403	-1.27246	2.87081
1186	P51798	CLCN7	CLCN7/ENST00000382745_Intron18/clean	IR	7.35384	7.12263	5.49866	3.80133	-1.85517	3.34267
51497	Q8IXH7	NELFCD	NELFCD/ENST00000602795_Intron11/clean	IR	6.06185	7.12263	4.71069	3.46401	-1.35116	3.41734
57460	Q9ULR3	PPM1H	PPM1H/ENST00000228705_Intron7/clean	IR	5.21367	7.12205	5.52633	4.32331	0.312658	1.08846
667	Q03001	DST	DST/ENST00000244364_Intron6/clean	IR	4.99803	7.12205	5.03521	4.29243	0.0371811	0.0521563
6576	P53007	SLC25A1	SLC25A1/ENST00000215882_Intron6/clean	IR	5.22352	7.12205	3.76156	3.70055	-1.46196	3.11412
51704	Q9NZH0	GPRC5B	GPRC5B/ENST00000300571_Intron3/clean	IR	5.73935	7.11805	5.79808	3.95359	0.0587242	0.0554342
5708	Q13200	PSMD2	PSMD2/ENST00000310118_Intron10/clean	IR	6.20277	7.11805	3.90254	3.39339	-2.30023	4.02411
3978	P18858	LIG1	LIG1/ENST00000263274_Intron7/clean	IR	5.38581	7.11634	4.37806	4.15677	-1.00775	2.75848
5705	P62195	PSMC5	PSMC5/ENST00000310144_Intron4/clean	IR	5.54166	7.11634	3.51301	4.15802	-2.02865	3.9608
10621	Q9H1D9	POLR3F	SE:POLR3F-201-exon8;POLR3F-206-int3	SE	-4.96701	7.11407	-2.56962	4.19044	2.39739	3.48262
4836	P30419	NMT1	RI:NMT1-215-exon11;NMT1-201-intron11	RI	5.64957	7.11407	4.32215	4.32331	-1.32743	3.47752
6812	P61764	STXBP1	STXBP1/ENST00000373299_Intron13/clean	IR	5.80284	7.11295	3.47893	3.99284	-2.32391	2.92955
9897	Q12768	WASHC5	WASHC5/ENST00000318410_Intron25/clean	IR	5.49819	7.1107	3.29476	3.96063	-2.20344	3.92171
375346	Q86TL2	STIMATE	STIMATE/ENST00000355083_Intron4/clean	IR	5.12954	7.1107	4.50005	4.25493	-0.629491	1.80294
100507246		SNHG16	A5SS:SNHG16-201-exon1;SNHG16-202-exon1	A5SS	-5.65847	7.10958	-4.08944	3.75341	1.56903	3.61447
9908	Q9UN86	G3BP2	SE:G3BP2-201-exon5;G3BP2-244-int1	SE	-6.10656	7.10958	-2.62222	4.1107	3.48434	3.81002
1388	Q99941	ATF6B	A3SS:ATF6B-211-exon15;ATF6B-209-exon15	A3SS	5.5238	7.10846	3.8584	3.87627	-1.6654	3.34156
2107	P62495	ETF1	ETF1/ENST00000360541_Intron8/clean	IR	5.68399	7.10846	5.07731	3.90081	-0.60668	1.71255
10935	P30048	PRDX3	PRDX3/ENST00000298510_Intron4/clean	IR	5.36229	7.10846	4.13946	4.2321	-1.22283	3.37586
902	P51946	CCNH	SE:CCNH-201-exon5;CCNH-205-int1	SE	-7.99647	7.10846	-4.8853	4.32331	3.11117	2.0449
23333	Q2PZI1	DPY19L1	SE:DPY19L1-201-exon21;DPY19L1-202-int1	SE	-5.11114	7.10846	-0.636153	2.15973	4.47499	4.21968
64421	Q96SD1	DCLRE1C	SE:DCLRE1C-201-exon7;DCLRE1C-229-int9	SE	-4.98875	7.10846	0.526819	1.55049	5.51557	4.08249
51056	P28838	LAP3	LAP3/ENST00000226299_Intron3/clean	IR	5.3133	7.10624	2.81486	3.64442	-2.49844	4.07058
23020	O75643	SNRNP200	SNRNP200/ENST00000323853_Intron43/clean	IR	5.70243	7.10403	3.61122	4.2668	-2.0912	3.91383
8829	O14786	NRP1	SE:NRP1-206-exon16;NRP1-208-int15	SE	-5.06656	7.10182	-2.15351	3.96384	2.91305	4.22403
11079	O15258	RER1	RER1/ENST00000378512_Intron4/clean	IR	5.55872	7.10073	3.05475	3.92943	-2.50397	4.17783
55689	Q9ULM3	YEATS2	YEATS2/ENST00000305135_Intron29/clean	IR	5.39635	7.10073	4.04011	4.19997	-1.35624	3.37803
8439	Q92636	NSMAF	NSMAF/ENST00000038176_Intron23/clean	IR	6.41767	7.10073	4.05638	4.20273	-2.36129	2.93574
1939	P41214	EIF2D	EIF2D/ENST00000271764_Intron4/clean	IR	5.23686	7.10073	3.82796	3.82024	-1.4089	3.27936
28982	Q9Y5Y0	FLVCR1	SE:FLVCR1-201-exon6;FLVCR1-204-int2	SE	-5.36528	7.098	-2.79753	3.29753	2.56775	3.67581
29979	Q9UMX0	UBQLN1	SE:UBQLN1-202-exon8;UBQLN1-201-int7	SE	-5.84926	7.09366	-2.37398	4.13194	3.47528	4.3098
8542	O14791	APOL1	SE:APOL1-201-exon4;APOL1-204-int2	SE	-6.49593	7.09259	-4.29224	4.15552	2.20369	2.68797
9898	Q14157	UBAP2L	UBAP2L/ENST00000343815_Intron22/clean	IR	5.23109	7.09259	4.93567	4.04576	-0.295417	0.815973
10813	Q9BVJ6	UTP14A	UTP14A/ENST00000394422_Intron8/clean	IR	5.38893	7.09259	3.79233	4.12552	-1.5966	2.79655
4678	P49321	NASP	SE:NASP-201-exon4;NASP-203-int3	SE	-5.2122	7.09151	-1.64854	3.6976	3.56366	3.70229
58155	Q9UKA9	PTBP2	SE:PTBP2-201-exon10;PTBP2-207-int9	SE	8.31493	7.09151	5.54412	4.30103	-2.7708	2.09326
29926	Q96IJ6	GMPPA	RI:GMPPA-211-exon2;GMPPA-201-intron3	RI	5.66481	7.09044	4.55137	3.81852	-1.11344	3.16425
57496	Q9ULH7	MRTFB	RI:MRTFB-206-exon1;MRTFB-202-intron12	RI	5.51781	7.09044	4.28357	4.21753	-1.23424	2.13209
3833	Q9BW19	KIFC1	KIFC1/ENST00000428849_Intron10/clean	IR	6.1916	7.08991	1.43982	3.12544	-4.75178	3.48688
11319	O95905	ECD	SE:ECD-201-exon7;ECD-205-int6	SE	-5.28511	7.08884	0.686545	1.86622	5.97166	4.32331
23244	Q29RF7	PDS5A	PDS5A/ENST00000303538_Intron23/clean	IR	5.93996	7.08884	3.30478	3.98679	-2.63518	3.74672
		SDHAP4	A3SS:SDHAP4-215-exon7;SDHAP4-203-exon8	A3SS	7.1325	7.08884	7.4611	3.70575	0.328593	0.380818
821	P27824	CANX	SE:CANX-201-exon6;CANX-228-int5	SE	-8.5477	7.08884	-1.68168	3.8262	6.86602	3.74056
9909	O75064	DENND4B	DENND4B/ENST00000361217_Intron16/clean	IR	5.60594	7.08884	4.82188	4.20273	-0.784061	1.62026
3845	P01116	KRAS	SE:KRAS-201-exon3;KRAS-208-int2	SE	-5.52455	7.08884	-1.40344	3.60803	4.12111	3.55249
10197	P61289	PSME3	SE:PSME3-210-exon7;PSME3-203-int6	SE	-7.19714	7.08831	-2.29052	3.78406	4.90662	3.83716
55705	Q96P70	IPO9	IPO9/ENST00000361565_Intron21/clean	IR	6.07945	7.08725	1.65023	3.33809	-4.42922	3.61795
		CARS1	A3SS:CARS1-208-exon4;CARS1-201-exon21	A3SS	5.49794	7.08672	2.85978	3.64182	-2.63816	3.94086
9958	Q9Y4E8	USP15	SE:USP15-201-exon20;USP15-209-int1	SE	-5.84029	7.08672	-0.545766	1.74627	5.29453	4.16622
26060	Q9UKG1	APPL1	APPL1/ENST00000288266_Intron20/clean	IR	5.80098	7.08672	4.50009	4.32422	-1.30089	2.30241
1314	P53621	COPA	COPA/ENST00000241704_Intron18/clean	IR	6.08568	7.08566	2.80944	2.52236	-3.27624	4.29328
84916	Q969X6	UTP4	SE:UTP4-201-exon2;UTP4-211-int1	SE	-5.50093	7.08145	-0.752664	2.50917	4.74827	4.16877
55705	Q96P70	IPO9	IPO9/ENST00000361565_Intron4/clean	IR	5.8214	7.08145	3.0967	3.79604	-2.7247	4.05306
84272	Q9BSR8	YIPF4	SE:YIPF4-201-exon3;YIPF4-202-int2	SE	-7.8047	7.08092	-3.28285	3.8554	4.52185	3.36298
5782	Q05209	PTPN12	PTPN12/ENST00000248594_Intron14/clean	IR	5.08713	7.08092	3.09356	3.92478	-1.99357	3.98285
92154	Q765P7	MTSS2	SE:MTSS2-201-exon7;MTSS2-203-int3	SE	6.57051	7.08092	3.3978	3.81982	-3.17272	4.02228
10501	Q9H3T3	SEMA6B	SEMA6B/ENST00000586582_Intron6/clean	IR	5.32472	7.07676	6.06052	4.32331	0.735804	2.02565
11103	Q13601	KRR1	KRR1/ENST00000229214_Intron5/clean	IR	5.45608	7.07676	4.4962	4.2636	-0.959874	2.84592
900	P51959	CCNG1	SE:CCNG1-201-exon6;CCNG1-203-int3	SE	-6.44533	7.07417	0.771864	2.52352	7.21719	4.24642
3978	P18858	LIG1	SE:LIG1-201-exon3;LIG1-202-int2	SE	-5.12811	7.07417	-1.02388	2.62213	4.10423	4.1512
3066	Q92769	HDAC2	HDAC2/ENST00000519065_Intron9/clean	IR	6.59223	7.07212	5.25484	3.48926	-1.33739	3.38297
7091	Q04727	TLE4	SE:TLE4-204-exon4;TLE4-207-int3	SE	-5.33965	7.07109	-0.186283	0.481307	5.15337	4.26841
		MYG1	SE:MYG1-201-exon4;MYG1-204-int3	SE	-7.34386	7.07109	-2.89433	4.02	4.44953	2.94515
6167	P61927	RPL37	SE:RPL37-201-exon3;RPL37-205-int2	SE	-5.64566	7.07109	0.362502	1.37109	6.00816	4.32422
2926	Q12849	GRSF1	SE:GRSF1-202-exon5;GRSF1-205-int2	SE	-7.47847	7.06956	-2.88548	4.25259	4.59299	3.11492
29920	Q96C36	PYCR2	PYCR2/ENST00000343818_Intron4/clean	IR	5.71206	7.06651	3.27932	4.10902	-2.43274	3.90081
5931	Q16576	RBBP7	RBBP7/ENST00000380087_Intron10/clean	IR	5.2356	7.06651	5.13343	4.0804	-0.102173	0.23352
55833	Q5T6F2	UBAP2	SE:UBAP2-204-exon9;UBAP2-207-int4	SE	-7.09975	7.06449	-2.5307	3.66954	4.56905	2.94297
642	Q13867	BLMH	BLMH/ENST00000261714_Intron2/clean	IR	6.18453	7.06298	5.6547	4.30803	-0.529825	1.28415
8881	Q13042	CDC16	CDC16/ENST00000252457_Intron3/clean	IR	5.78188	7.06148	4.04966	4.17783	-1.73221	3.41989
134430	Q8NI36	WDR36	WDR36/ENST00000513710_Intron9/clean	IR	5.9407	7.06048	3.33498	3.60803	-2.60572	3.40921
3065	Q13547	HDAC1	A5SS:HDAC1-207-exon6;HDAC1-201-exon5	A5SS	6.21021	7.05601	4.72037	3.86578	-1.48984	2.87135
1595	Q16850	CYP51A1	ALE:CYP51A1-201-exon10;CYP51A1-205-exon10	ALE	-7.50683	7.05601	-0.897925	2.20272	6.60891	4.07212
8087	P51114	FXR1	FXR1/ENST00000357559_Intron5/clean	IR	5.05031	7.05502	5.21125	4.23657	0.160938	0.280357
50	Q99798	ACO2	SE:ACO2-201-exon8;ACO2-214-int7	SE	-5.91609	7.05502	-1.63009	3.61413	4.286	3.98747
8992	O15342	ATP6V0E1	SE:ATP6V0E1-202-exon2;ATP6V0E1-201-int1	SE	-6.27232	7.05502	0.987578	3.07732	7.2599	4.17783
1736	O60832	DKC1	SE:DKC1-201-exon8;DKC1-220-int7	SE	-5.22061	7.05355	-0.356419	1.20319	4.86419	4.22915
5937	P29558	RBMS1	RBMS1/ENST00000348849_Intron12/clean	IR	5.61879	7.05306	3.60756	3.90928	-2.01123	3.78934
27235		COQ2	COQ2/ENST00000311469_Intron6/clean	IR	5.6635	7.05257	2.85561	4.06956	-2.80789	4.07727
84263	Q6YN16	HSDL2	SE:HSDL2-202-exon5;HSDL2-203-int3	SE	-6.93437	7.05257	-5.73316	4.05948	1.20121	1.31488
9380	Q9UBQ7	GRHPR	RI:GRHPR-206-exon3;GRHPR-201-intron3	RI	5.73925	7.05257	4.03407	4.32331	-1.70518	3.22038
5213	P08237	PFKM	PFKM/ENST00000312352_Intron20/clean	IR	5.02688	7.05257	3.63104	3.98522	-1.39583	3.61245
79682	Q71F23	CENPU	SE:CENPU-201-exon11;CENPU-205-int10	SE	-7.86174	7.05257	-4.50265	3.60413	3.35909	2.73535
50	Q99798	ACO2	A3SS:ACO2-210-exon2;ACO2-201-exon2	A3SS	5.26165	7.04915	3.70419	4.1343	-1.55746	3.58357
		EPRS1	SE:EPRS1-201-exon10;EPRS1-204-int8	SE	-5.3266	7.04672	-2.60512	4.22695	2.72148	3.09781
6388	Q99470	SDF2	SDF2/ENST00000247020_Intron1/clean	IR	5.44948	7.04624	5.25789	4.31515	-0.191592	0.3461
55226	Q9H0A0	NAT10	NAT10/ENST00000257829_Intron9/clean	IR	6.01759	7.04576	5.44948	4.32331	-0.568102	1.45942
8548	Q9H2G9	BLZF1	BLZF1/ENST00000329281_Intron5/clean	IR	7.03349	7.04383	2.87272	4.0752	-4.16077	2.71135
56271	Q9NWD9	BEX4	SE:BEX4-202-exon2;BEX4-201-int1	SE	-5.25852	7.04335	0.146245	0.0852013	5.40476	4.22988
7058	P35442	THBS2	THBS2/ENST00000366787_Intron11/clean	IR	5.40496	7.04335	4.29601	4.19044	-1.10895	2.17263
23274	Q2KHT3	CLEC16A	SE:CLEC16A-203-exon6;CLEC16A-202-int5	SE	5.23267	7.04335	4.92404	4.21538	-0.308632	0.530019
55624	Q8WZA1	POMGNT1	POMGNT1/ENST00000371984_Intron8/clean	IR	5.20334	7.04239	3.87813	4.08831	-1.32521	3.34729
389541	Q0VGL1	LAMTOR4	SE:LAMTOR4-201-exon2;LAMTOR4-207-int1	SE	-5.58742	7.03953	0.260603	0.89931	5.84803	3.97357
9657	Q15051	IQCB1	SE:IQCB1-201-exon6;IQCB1-207-int4	SE	-6.18818	7.03763	-4.41845	3.50753	1.76973	2.68229
6767	P50502	ST13	SE:ST13-201-exon8;ST13-205-int1	SE	-6.75279	7.03527	-1.02788	2.98928	5.72491	3.68323
790	P27708	CAD	CAD/ENST00000264705_Intron7/clean	IR	6.52525	7.0348	4.71518	4.04479	-1.81007	2.74422
23392		ECPAS	ECPAS/ENST00000259335_Intron22/clean	IR	5.14872	7.0348	2.83982	3.77523	-2.3089	3.81073
60496	Q9NRN7	AASDHPPT	SE:AASDHPPT-201-exon3;AASDHPPT-203-int2	SE	-6.62993	7.0348	-2.5624	3.67626	4.06752	3.5191
60492	Q9GZT6	CCDC90B	SE:CCDC90B-202-exon8;CCDC90B-209-int5	SE	-7.14699	7.03433	-3.36213	4.07366	3.78486	3.06569
11234	Q9UPZ3	HPS5	HPS5/ENST00000349215_Intron9/clean	IR	4.78194	7.03386	3.90343	4.17393	-0.878514	1.647
57496	Q9ULH7	MRTFB	MRTFB/ENST00000571589_Intron12/clean	IR	5.4094	7.03339	4.28357	4.21753	-1.12583	1.79978
6655	Q07890	SOS2	SOS2/ENST00000216373_Intron10/clean	IR	5.76134	7.02965	3.84947	3.78068	-1.91187	2.43788
4779	Q14494	NFE2L1	SE:NFE2L1-203-exon4;NFE2L1-201-int3	SE	-5.18719	7.02965	-4.7961	4.32331	0.391094	1.36007
55578	Q8NEM7	SUPT20H	SE:SUPT20H-201-exon17;SUPT20H-219-int6	SE	-7.09522	7.02919	-2.47858	3.60826	4.61664	3.69434
10152	Q9NYB9	ABI2	SE:ABI2-202-exon5;ABI2-201-int6	SE	-5.47137	7.0278	-1.079	2.94162	4.39237	4.1152
4294	Q02779	MAP3K10	MAP3K10/ENST00000253055_Intron8/clean	IR	7.10143	7.02733	4.66725	4.30892	-2.43418	1.63032
9380	Q9UBQ7	GRHPR	GRHPR/ENST00000318158_Intron4/clean	IR	5.29499	7.02733	3.66871	3.74584	-1.62628	3.82417
55632	Q7L622	G2E3	SE:G2E3-201-exon2;G2E3-202-int1	SE	-7.09279	7.02687	-1.07801	1.99967	6.01479	3.65808
22984	Q14690	PDCD11	PDCD11/ENST00000369797_Intron34/clean	IR	5.20307	7.02503	4.0054	4.2636	-1.19767	2.42303
1429	Q08257	CRYZ	SE:CRYZ-201-exon7;CRYZ-203-int6	SE	-5.74301	7.02503	-2.38401	3.80728	3.35901	4.25259
2872	Q9HBH9	MKNK2	MKNK2/ENST00000309340_Intron4/clean	IR	5.38494	7.02182	2.81892	3.32171	-2.56603	4.08407
117246	Q8IY81	FTSJ3	FTSJ3/ENST00000427159_Intron9/clean	IR	5.69416	7.02182	4.51969	4.01502	-1.17446	3.00238
51702	Q9ULW8	PADI3	PADI3/ENST00000375460_Intron6/clean	IR	6.06967	7.02182	1.94094	3.22377	-4.12872	4.25493
9919	O15027	SEC16A	SEC16A/ENST00000277537_Intron14/clean	IR	5.77011	7.02182	4.10857	4.25649	-1.66154	3.20485
10972	P49755	TMED10	TMED10/ENST00000303575_Intron4/clean	IR	5.78232	7.02045	6.70307	4.32422	0.920755	2.92578
1968	P41091	EIF2S3	EIF2S3/ENST00000253039_Intron5/clean	IR	5.07801	7.02045	4.03989	4.16813	-1.03812	3.1
10128	P42704	LRPPRC	RI:LRPPRC-224-exon8;LRPPRC-201-intron8	RI	5.04114	7.02045	2.55577	3.34896	-2.48537	4.00174
55127	Q9H583	HEATR1	HEATR1/ENST00000366581_Intron37/clean	IR	5.93583	7.02	5.19443	4.32422	-0.741394	1.99393
5768	O00391	QSOX1	QSOX1/ENST00000367600_Intron5/clean	IR	5.3498	7.01909	5.03976	4.32422	-0.310044	1.02341
10040	O75674	TOM1L1	TOM1L1/ENST00000575882_Intron11/clean	IR	5.74505	7.01909	2.36959	3.50264	-3.37546	3.91927
823	P07384	CAPN1	CAPN1/ENST00000279247_Intron8/clean	IR	6.32155	7.01728	4.64726	4.13906	-1.67429	3.70647
34	P11310	ACADM	SE:ACADM-201-exon2;ACADM-209-int1	SE	-6.01881	7.01592	-4.30349	4.27246	1.71532	3.14326
8078	P45974	USP5	USP5/ENST00000229268_Intron12/clean	IR	5.37633	7.01592	3.70156	4.32331	-1.67477	3.49682
6687	Q9UQ90	SPG7	SE:SPG7-201-exon6;SPG7-233-int3	SE	-6.50537	7.01592	-1.82842	3.35404	4.67695	3.99139
23207	Q8IWE5	PLEKHM2	PLEKHM2/ENST00000375799_Intron5/clean	IR	5.31228	7.01547	5.60577	4.31515	0.293488	0.919809
2876	P07203	GPX1	A3SS:GPX1-205-exon2;GPX1-202-exon2	A3SS	5.6689	7.01547	6.35204	4.23433	0.683142	1.97643
54700	Q9NYV6	RRN3	RRN3/ENST00000198767_Intron11/clean	IR	5.38934	7.01368	4.00922	4.10513	-1.38012	2.88773
6224	P60866	RPS20	A3SS:RPS20-201-exon3;RPS20-204-exon3	A3SS	-6.85861	7.01368	-0.013683	0.0323691	6.84493	4.24565
285855	Q6DKI1	RPL7L1	SE:RPL7L1-201-exon2;RPL7L1-205-int1	SE	-5.82479	7.01368	-2.60565	4.23657	3.21915	4.09205
9826	O15085	ARHGEF11	ARHGEF11/ENST00000361409_Intron27/clean	IR	5.37864	7.01233	5.6133	4.32331	0.234651	0.403287
9213	Q9UBH6	XPR1	XPR1/ENST00000367589_Intron13/clean	IR	4.84453	7.01189	3.89698	4.08407	-0.94755	2.61605
10128	P42704	LRPPRC	LRPPRC/ENST00000260665_Intron8/clean	IR	5.02813	7.01189	2.55577	3.34896	-2.47236	3.99813
55229	Q9NVE7	PANK4	A3SS:PANK4-209-exon2;PANK4-201-exon2	A3SS	5.84896	7.01189	5.70422	4.22113	-0.144742	0.155512
51604	Q969N2	PIGT	PIGT/ENST00000279036_Intron5/clean	IR	5.91016	7.00656	6.27153	4.32422	0.361363	1.01418
7072	P31483	TIA1	TIA1/ENST00000415783_Intron11/clean	IR	5.12276	7.00612	3.21624	3.91076	-1.90652	3.52289
23659	Q8NCC3	PLA2G15	A3SS:PLA2G15-211-exon5;PLA2G15-201-exon5	A3SS	5.0446	7.00568	2.43881	3.67297	-2.60578	3.86257
2744	O94925	GLS	GLS/ENST00000320717_Intron12/clean	IR	5.97853	7.0048	3.46075	3.40878	-2.51779	4.06148
55624	Q8WZA1	POMGNT1	RI:POMGNT1-217-exon3;POMGNT1-201-intron3	RI	6.46347	7.0048	4.34265	3.35142	-2.12082	3.05012
115825	Q96P53	WDFY2	WDFY2/ENST00000298125_Intron11/clean	IR	4.9837	7.0048	3.52569	4.01773	-1.45801	2.12021
80232	Q9H7D7	WDR26	SE:WDR26-201-exon2;WDR26-204-int1	SE	-5.1383	7.00436	0.144835	0.360938	5.28313	4.25649
26509	Q9NZM1	MYOF	MYOF/ENST00000358334_Intron9/clean	IR	5.02818	7.00436	3.51816	4.08884	-1.51002	3.6324
29956	Q96G23	CERS2	A3SS:CERS2-203-exon2;CERS2-205-exon2	A3SS	5.40033	7.00393	4.77142	4.284	-0.628916	1.94242
6773	P52630	STAT2	STAT2/ENST00000314128_Intron4/clean	IR	6.20442	7.00349	4.97775	3.84698	-1.22667	1.96572
6773	P52630	STAT2	RI:STAT2-225-exon4;STAT2-201-intron4	RI	6.20442	7.00349	4.97775	3.84698	-1.22667	1.96572
3842	Q92973	TNPO1	TNPO1/ENST00000337273_Intron24/clean	IR	5.11995	7	2.6976	3.71122	-2.42235	3.83304
4522	P11586	MTHFD1	SE:MTHFD1-201-exon3;MTHFD1-209-int2	SE	-5.93951	7	-2.34115	4.16877	3.59836	3.31205
6917	P23193	TCEA1	TCEA1/ENST00000396401_Intron8/clean	IR	5.03515	7	3.61019	3.83062	-1.42496	3.5225
7094	Q9Y490	TLN1	TLN1/ENST00000314888_Intron1/clean	IR	4.86761	7	3.58197	4.22988	-1.28563	2.1576
54617	Q9ULG1	INO80	RI:INO80-213-exon5;INO80-203-intron29	RI	5.76012	7	5.01722	4.25493	-0.742897	1.87058
3422	Q13907	IDI1	IDI1/ENST00000381344_Intron4/clean	IR	6.43775	6.99568	5.77637	3.55554	-0.661382	1.61404
9703	Q14667	KIAA0100	KIAA0100/ENST00000528896_Intron11/clean	IR	5.64579	6.99568	3.74115	4.04191	-1.90464	3.96063
		NPIPA5	ALE:NPIPA5-203-exon8;NPIPA5-201-exon8	ALE	-6.8765	6.99568	-5.46499	3.96163	1.4115	2.72282
29844	P0C1Z6	TFPT	TFPT/ENST00000391758_Intron4/clean	IR	5.24873	6.99568	5.00119	3.90919	-0.247545	0.353295
54518	Q7Z5R6	APBB1IP	APBB1IP/ENST00000376236_Intron9/clean	IR	5.2982	6.99568	5.03969	4.32148	-0.258515	0.791587
65220	O95544	NADK	NADK/ENST00000341991_Intron11/clean	IR	4.99488	6.99568	3.58965	3.69142	-1.40523	2.87974
27327	Q8NDV7	TNRC6A	SE:TNRC6A-207-exon10;TNRC6A-206-int1	SE	7.85816	6.99568	6.90327	3.90957	-0.954895	2.6593
274	O00499	BIN1	SE:BIN1-202-exon7;BIN1-201-int6	SE	6.04526	6.99568	4.37066	4.12263	-1.6746	3.60211
8661	Q14152	EIF3A	EIF3A/ENST00000369144_Intron9/clean	IR	5.61322	6.99568	4.92621	3.82645	-0.687009	2.45949
2145	Q92800	EZH1	SE:EZH1-201-exon9;EZH1-214-int2	SE	-5.83482	6.99568	-2.28732	3.44788	3.5475	4.01502
		ENST00000580919	SE:ENST00000580919-exon3;ENST00000582986-int2	SE	-5.38952	6.99568	0.74826	1.89011	6.13778	4.32331
4008	Q8WWI1	LMO7	A3SS:LMO7-218-exon13;LMO7-202-exon17	A3SS	6.52553	6.9914	0.693833	1.06073	-5.8317	4.23807
5297	P42356	PI4KA	PI4KA/ENST00000255882_Intron27/clean	IR	5.93647	6.9914	4.06473	4.09151	-1.87174	3.20868
440574	Q5TGZ0	MICOS10	SE:MICOS10-201-exon2;MICOS10-210-int1	SE	-5.24614	6.9914	-0.257676	0.773798	4.98847	4.31426
29089	Q9NPD8	UBE2T	SE:UBE2T-202-exon3;UBE2T-212-int2	SE	-5.09804	6.9914	-0.786965	2.59214	4.31108	4.27165
56993	Q9NS69	TOMM22	TOMM22/ENST00000216034_Intron3/clean	IR	5.69714	6.9914	5.63344	3.9667	-0.0636971	0.0924919
26509	Q9NZM1	MYOF	MYOF/ENST00000358334_Intron19/clean	IR	5.17833	6.9914	2.71187	3.61997	-2.46647	3.93227
84942	Q6P4I2	WDR73	A5SS:WDR73-218-exon1;WDR73-202-exon2	A5SS	5.60084	6.9914	2.92704	3.81982	-2.6738	3.62289
23438	P49590	HARS2	A5SS:HARS2-201-exon7;HARS2-202-exon2	A5SS	-6.29197	6.9914	-1.85185	3.18497	4.44012	4.32331
7913	P35659	DEK	DEK/ENST00000244776_Intron7/clean	IR	5.47654	6.9914	4.95859	4.31069	-0.517941	1.86035
7748	O14628	ZNF195	SE:ZNF195-201-exon4;ZNF195-204-int3	SE	-6.39327	6.9914	-3.6176	3.86956	2.77567	3.6493
55101	Q9NW81	DMAC2	SE:DMAC2-201-exon3;DMAC2-204-int2	SE	-5.49864	6.9914	-1.83748	3.79883	3.66116	4.16813
9497	Q9Y6M7	SLC4A7	SE:SLC4A7-201-exon9;SLC4A7-202-int1	SE	-5.89152	6.9914	-2.9932	4.07109	2.89832	3.45679
4294	Q02779	MAP3K10	RI:MAP3K10-205-exon3;MAP3K10-201-intron8	RI	7.1498	6.9914	4.66725	4.30892	-2.48255	1.6628
55037	Q96EY7	PTCD3	SE:PTCD3-201-exon7;PTCD3-203-int6	SE	-7.00285	6.98716	-1.8589	3.72114	5.14394	3.12481
10600	Q9Y5T5	USP16	USP16/ENST00000399975_Intron10/clean	IR	5.63512	6.98716	4.35603	3.53374	-1.2791	3.27539
127602	Q0VDD8	DNAH14	SE:DNAH14-203-exon3;DNAH14-209-int1	SE	-6.86386	6.98716	0.384793	1.46215	7.24865	4.25649
57674	Q63HN8	RNF213	RNF213/ENST00000582970_Intron58/clean	IR	5.24595	6.98716	3.52235	3.92062	-1.7236	2.35735
1314	P53621	COPA	COPA/ENST00000241704_Intron24/clean	IR	6.58875	6.98716	3.7042	3.66141	-2.88455	3.93224
55681	Q6P3W7	SCYL2	SE:SCYL2-211-exon10;SCYL2-201-int9	SE	4.39888	6.98716	2.95508	3.68575	-1.4438	2.4952
83941	Q9BX74	TM2D1	TM2D1/ENST00000371177_Intron4/clean	IR	5.71509	6.98716	3.59986	3.33241	-2.11522	3.78953
5810	O60671	RAD1	RAD1/ENST00000382038_Intron5/clean	IR	5.60653	6.98716	4.17768	3.53058	-1.42886	2.92947
22905	O95208	EPN2	EPN2/ENST00000314728_Intron8/clean	IR	5.1112	6.98297	3.98496	3.75074	-1.12624	3.19352
6813	Q15833	STXBP2	STXBP2/ENST00000221283_Intron3/clean	IR	5.81805	6.98297	3.25541	3.85161	-2.56264	3.5348
11019	O43766	LIAS	SE:LIAS-204-exon3;LIAS-205-int2	SE	-6.64578	6.98297	-2.42557	3.62275	4.2202	3.71065
8086	Q9NRG9	AAAS	SE:AAAS-201-exon6;AAAS-202-int5	SE	-5.47711	6.98297	-2.29627	4.11976	3.18084	4.31515
1209	O96005	CLPTM1	CLPTM1/ENST00000337392_Intron6/clean	IR	5.50196	6.98297	5.41448	4.03105	-0.087486	0.179229
1601	P98082	DAB2	DAB2/ENST00000320816_Intron12/clean	IR	5.15367	6.98297	5.99886	4.32422	0.845189	2.63267
23412	Q9UBI1	COMMD3	RI:COMMD3-206-exon4;COMMD3-201-intron5	RI	5.61868	6.98297	2.96777	4.12668	-2.65092	3.75371
2130	Q01844	EWSR1	SE:EWSR1-206-exon8;EWSR1-222-int7	SE	-8.30859	6.98297	-0.577588	1.89341	7.731	3.88878
84340	Q969S9	GFM2	GFM2/ENST00000296805_Intron16/clean	IR	4.61996	6.98297	3.41156	4.00568	-1.20839	2.24345
9158	O43427	FIBP	FIBP/ENST00000338369_Intron7/clean	IR	5.0312	6.98297	1.70822	2.63454	-3.32298	4.19654
26100	Q9Y4P8	WIPI2	WIPI2/ENST00000288828_Intron8/clean	IR	4.84672	6.98297	4.58002	4.16749	-0.266699	0.462588
123016	Q8TAM2	TTC8	TTC8/ENST00000338104_Intron13/clean	IR	5.07639	6.98297	4.92572	4.29158	-0.150675	0.318306
8883	Q13564	NAE1	NAE1/ENST00000290810_Intron11/clean	IR	4.91512	6.98297	2.92475	3.84712	-1.99036	3.4836
4122	P49641	MAN2A2	A3SS:MAN2A2-209-exon4;MAN2A2-201-exon7	A3SS	5.84978	6.97881	4.71782	4.20273	-1.13196	2.12088
2317	O75369	FLNB	SE:FLNB-201-exon32;FLNB-219-int31	SE	-7.06193	6.97881	-3.70769	4.23582	3.35425	3.18757
8662	P55884	EIF3B	EIF3B/ENST00000360876_Intron10/clean	IR	5.12385	6.97881	3.39355	3.89241	-1.7303	3.6443
65056	Q86WP2	GPBP1	SE:GPBP1-203-exon7;GPBP1-201-int5	SE	-4.76262	6.97469	-3.44276	4.098	1.31986	3.33493
10075	Q7Z6Z7	HUWE1	SE:HUWE1-215-exon4;HUWE1-202-int17	SE	-5.41185	6.97469	-3.38741	4.19997	2.02444	3.7608
10768	O43865	AHCYL1	AHCYL1/ENST00000359172_Intron15/clean	IR	5.51074	6.97469	1.7685	3.07114	-3.74224	4.02503
55127	Q9H583	HEATR1	HEATR1/ENST00000366581_Intron27/clean	IR	5.67466	6.97469	3.76259	4.02733	-1.91207	3.75392
51651	Q9Y3E5	PTRH2	A3SS:PTRH2-204-exon2;PTRH2-201-exon2	A3SS	5.21319	6.97469	5.96323	4.2636	0.750033	2.44344
25800	Q13433	SLC39A6	SE:SLC39A6-201-exon2;SLC39A6-202-int1	SE	-7.70509	6.97469	-1.58983	3.49381	6.11526	3.23481
5828	P28328	PEX2	SE:PEX2-201-exon2;PEX2-206-int1	SE	-5.5167	6.97469	-1.04858	3.03524	4.46812	4.32422
3421	P51553	IDH3G	RI:IDH3G-203-exon11;IDH3G-201-intron11	RI	5.65918	6.97062	5.13098	3.75047	-0.528191	1.86556
81669	Q96S94	CCNL2	CCNL2/ENST00000400809_Intron4/clean	IR	5.41737	6.97062	3.69469	3.41254	-1.72268	2.99544
26123	Q6NUS6	TCTN3	TCTN3/ENST00000265993_Intron3/clean	IR	5.06515	6.97062	3.81409	4.15927	-1.25105	3.03926
3613	O14732	IMPA2	SE:IMPA2-201-exon4;IMPA2-211-int3	SE	-6.99749	6.97062	-2.78148	3.77302	4.21601	3.39372
8986	O75676	RPS6KA4	RPS6KA4/ENST00000334205_Intron9/clean	IR	5.62913	6.97062	4.31843	4.22475	-1.31071	2.86004
6713	Q14534	SQLE	SQLE/ENST00000265896_Intron8/clean	IR	4.80945	6.97062	4.70932	4.26841	-0.10013	0.110879
1186	P51798	CLCN7	CLCN7/ENST00000382745_Intron11/clean	IR	5.49999	6.96658	5.57274	3.80036	0.0727511	0.0554342
60674		GAS5	A5SS:GAS5-221-exon8;GAS5-232-exon7	A5SS	-8.61762	6.96658	-0.234881	0.718787	8.38274	3.88388
80201	Q2TB90	HKDC1	HKDC1/ENST00000354624_Intron9/clean	IR	5.79128	6.96658	2.61933	3.25964	-3.17195	4.13668
4686	Q09161	NCBP1	NCBP1/ENST00000375147_Intron15/clean	IR	6.25485	6.96658	3.16576	4.00174	-3.0891	3.47608
7321	P51668	UBE2D1	UBE2D1/ENST00000373910_Intron4/clean	IR	5.51213	6.96658	4.02926	3.54474	-1.48288	2.59804
10147	Q8IX01	SUGP2	SUGP2/ENST00000337018_Intron6/clean	IR	4.86576	6.96658	5.05079	4.19928	0.185027	0.222036
23412	Q9UBI1	COMMD3	COMMD3/ENST00000376836_Intron5/clean	IR	5.58725	6.96658	2.96777	4.12668	-2.61948	3.76086
55320	Q6P0N0	MIS18BP1	MIS18BP1/ENST00000310806_Intron15/clean	IR	4.85863	6.96658	2.09625	2.98326	-2.76238	4.15739
166929	Q8NHU3	SGMS2	SE:SGMS2-202-exon3;SGMS2-205-int2	SE	-5.02877	6.96257	0.462008	0.949316	5.49078	4.25649
6729	P61011	SRP54	SE:SRP54-201-exon14;SRP54-209-int13	SE	-4.84164	6.96257	-0.726236	2.07337	4.11541	4.25885
26003	Q9H8Y8	GORASP2	GORASP2/ENST00000234160_Intron9/clean	IR	5.13762	6.95861	4.3161	4.14569	-0.821521	2.5568
55011	Q9NWS0	PIH1D1	A3SS:PIH1D1-214-exon5;PIH1D1-201-exon8	A3SS	5.23349	6.95861	2.51168	3.36362	-2.72181	3.58845
80006	A5PLN9	TRAPPC13	TRAPPC13/ENST00000438419_Intron12/clean	IR	6.79453	6.95861	3.89423	4.15552	-2.9003	3.21664
6224	P60866	RPS20	SE:RPS20-201-exon3;RPS20-204-int2	SE	-6.826	6.95861	0.0189245	0.0447199	6.84493	4.24565
64853	Q96BJ3	AIDA	SE:AIDA-201-exon9;AIDA-205-int2	SE	-6.9776	6.95861	-0.284141	0.856744	6.69346	4.1343
23511	Q5SRE5	NUP188	NUP188/ENST00000372577_Intron32/clean	IR	5.71826	6.95861	3.48132	3.83598	-2.23694	3.69223
6499	Q15477	SKIV2L	SE:SKIV2L-201-exon15;SKIV2L-202-int13	SE	-4.94249	6.95468	-1.08914	2.62733	3.85334	3.77984
1983	P55010	EIF5	SE:EIF5-201-exon4;EIF5-213-int2	SE	-5.16245	6.95468	1.23399	3.36026	6.39644	4.32422
2618	P22102	GART	GART/ENST00000361093_Intron8/clean	IR	5.0506	6.95468	2.8935	3.68711	-2.1571	3.81727
112616	Q96FZ5	CMTM7	SE:CMTM7-201-exon3;CMTM7-202-int2	SE	-5.74741	6.95468	-2.37566	3.99525	3.37175	4.20901
55699	Q9NSE4	IARS2	IARS2/ENST00000366922_Intron5/clean	IR	6.01646	6.95078	3.86788	3.5291	-2.14858	3.8947
9816	Q14146	URB2	URB2/ENST00000258243_Intron1/clean	IR	4.8591	6.95078	4.00815	4.1107	-0.850953	1.80652
55342	Q96SI9	STRBP	STRBP/ENST00000348403_Intron18/clean	IR	4.60287	6.95078	3.8764	4.17005	-0.726476	1.70539
10869	O94966	USP19	USP19/ENST00000417901_Intron5/clean	IR	6.98882	6.95078	3.62748	3.55936	-3.36133	2.72104
10724	O60502	OGA	OGA/ENST00000357797_Intron1/clean	IR	5.04081	6.94692	3.20244	4.00568	-1.83837	2.76556
6059	P61221	ABCE1	SE:ABCE1-207-exon14;ABCE1-201-int13	SE	6.78892	6.94692	3.97733	3.57397	-2.81159	4.14813
10992	Q13435	SF3B2	SF3B2/ENST00000322535_Intron19/clean	IR	5.28148	6.94692	5.37979	4.07366	0.0983035	0.219017
23243	O15084	ANKRD28	ANKRD28/ENST00000399451_Intron25/clean	IR	6.13278	6.94692	4.13637	4.21753	-1.99641	3.8123
8545	Q9UFW8	CGGBP1	A3SS:CGGBP1-206-exon3;CGGBP1-201-exon3	A3SS	-5.61546	6.94692	-5.54897	4.32148	0.0664915	0.0554342
3313	P38646	HSPA9	HSPA9/ENST00000677066_Intron1/clean	IR	5.73813	6.94692	3.53572	3.25284	-2.20242	4.01502
1665	O43143	DHX15	DHX15/ENST00000336812_Intron8/clean	IR	5.89251	6.94692	6.39548	4.10679	0.502966	1.7064
1981	Q04637	EIF4G1	EIF4G1/ENST00000342981_Intron16/clean	IR	4.95799	6.9431	4.10219	4.04335	-0.855793	2.42265
928	P21926	CD9	CD9/ENST00000677572_Intron6/clean	IR	6.50416	6.9431	6.22674	4.20273	-0.277424	0.918236
23412	Q9UBI1	COMMD3	RI:COMMD3-215-exon4;COMMD3-201-intron4	RI	5.03804	6.9431	2.23614	3.34018	-2.8019	4.11976
23020	O75643	SNRNP200	SNRNP200/ENST00000323853_Intron35/clean	IR	5.45476	6.9431	3.55879	3.14149	-1.89597	3.87177
9652	Q6PGP7	TTC37	A3SS:TTC37-201-exon15;TTC37-209-exon15	A3SS	-7.08329	6.9431	-3.98776	3.8669	3.09553	2.76044
23670	Q9UHN6	CEMIP2	CEMIP2/ENST00000377044_Intron3/clean	IR	6.20763	6.9431	4.25817	3.41349	-1.94946	3.46172
4140	P27448	MARK3	MARK3/ENST00000216288_Intron7/clean	IR	5.62433	6.9393	5.05104	4.25885	-0.573294	1.657
57184	Q5XKK7	FAM219B	SE:FAM219B-201-exon4;FAM219B-218-int2	SE	-5.18251	6.9393	0.320079	0.847494	5.50259	4.20135
9685	Q14677	CLINT1	A3SS:CLINT1-207-exon11;CLINT1-201-exon11	A3SS	5.73572	6.9393	0.900671	2.79606	-4.83505	4.26201
129450	A2RUC4	TYW5	SE:TYW5-201-exon6;TYW5-202-int5	SE	-6.39097	6.9393	-2.6655	3.35262	3.72547	3.99384
182	P78504	JAG1	JAG1/ENST00000254958_Intron6/clean	IR	5.14191	6.9393	4.36053	4.09909	-0.781384	1.73049
63891	Q5XPI4	RNF123	RI:RNF123-210-exon22;RNF123-201-intron24	RI	6.38709	6.9393	2.59206	3.12898	-3.79503	3.2936
7916	P48634	PRRC2A	RI:PRRC2A-206-exon1;PRRC2A-201-intron8	RI	6.0596	6.9393	4.4945	3.60226	-1.5651	2.36727
153396	Q8NDZ6	TMEM161B	A3SS:TMEM161B-DT-202-exon3;TMEM161B-DT-252-exon3	A3SS	4.95085	6.93554	2.82966	3.58915	-2.1212	2.37975
55697	Q08AM6	VAC14	VAC14/ENST00000261776_Intron14/clean	IR	5.30279	6.93554	3.88692	4.19997	-1.41587	3.07816
64283	Q8N1W1	ARHGEF28	ARHGEF28/ENST00000426542_Intron23/clean	IR	4.80646	6.93554	3.42857	3.97647	-1.3779	3.35933
63891	Q5XPI4	RNF123	RNF123/ENST00000327697_Intron24/clean	IR	6.39827	6.93181	2.59206	3.12898	-3.80621	3.28946
9520	P55786	NPEPPS	NPEPPS/ENST00000322157_Intron11/clean	IR	5.35033	6.93181	4.09772	4.04287	-1.25261	3.2925
9055	O43663	PRC1	SE:PRC1-201-exon5;PRC1-205-int4	SE	-5.33633	6.93181	-1.24391	3.18287	4.09241	4.20135
10915	O14776	TCERG1	TCERG1/ENST00000296702_Intron12/clean	IR	-5.33177	6.93181	-3.52187	3.87533	1.8099	3.88781
7884	Q14493	SLBP	SLBP/ENST00000489418_Intron5/clean	IR	5.00841	6.93181	5.61675	4.31069	0.608337	2.18993
2314	Q13045	FLII	FLII/ENST00000327031_Intron28/clean	IR	5.1081	6.93181	3.28081	4.01502	-1.82729	3.87646
7536	Q15637	SF1	A3SS:SF1-202-exon13;SF1-201-exon13	A3SS	-4.85935	6.93181	-2.59068	3.96656	2.26867	4.007
8443	O15228	GNPAT	GNPAT/ENST00000366647_Intron14/clean	IR	5.75026	6.92812	4.90312	3.78342	-0.847144	2.42884
25962	Q69YN4	VIRMA	SE:VIRMA-201-exon20;VIRMA-205-int6	SE	-5.98196	6.92812	-1.82947	3.32222	4.15248	4.1261
2054	P32856	STX2	A3SS:STX2-201-exon10;STX2-208-exon11	A3SS	-8.28894	6.92812	-5.56466	2.95694	2.72428	3.32653
3843	O00410	IPO5	IPO5/ENST00000261574_Intron27/clean	IR	5.31266	6.92812	5.00884	4.32422	-0.303812	1.07678
84265	Q9BT43	POLR3GL	SE:POLR3GL-202-exon4;POLR3GL-201-int3	SE	-6.19506	6.92812	-3.16303	3.7787	3.03203	3.78966
10128	P42704	LRPPRC	SE:LRPPRC-201-exon22;LRPPRC-216-int21	SE	-4.81354	6.92812	-2.53653	4.18642	2.27701	3.30746
		TAFAZZIN	SE:TAFAZZIN-213-exon2;TAFAZZIN-227-int1	SE	-5.36585	6.92812	-2.06401	3.79885	3.30184	3.53703
5108	Q15154	PCM1	PCM1/ENST00000325083_Intron20/clean	IR	5.46416	6.92812	3.27994	3.82551	-2.18422	3.79672
2874	Q13227	GPS2	GPS2/ENST00000380728_Intron5/clean	IR	4.87533	6.92445	1.299	2.57678	-3.57634	4.32331
7165	O43399	TPD52L2	SE:TPD52L2-205-exon6;TPD52L2-202-int5	SE	5.31777	6.92445	5.12634	4.32331	-0.19143	0.519244
55819	Q86XS8	RNF130	SE:RNF130-204-exon8;RNF130-201-int7	SE	-6.39834	6.92445	-2.77715	4.18376	3.6212	3.35711
23244	Q29RF7	PDS5A	PDS5A/ENST00000303538_Intron22/clean	IR	5.67515	6.92445	2.84983	4.04576	-2.82532	3.88453
4059	P50895	BCAM	BCAM/ENST00000270233_Intron4/clean	IR	4.86002	6.92445	3.71844	4.10182	-1.14159	2.73496
634	P13688	CEACAM1	CEACAM1/ENST00000161559_Intron4/clean	IR	5.12352	6.92445	4.78083	4.25885	-0.34269	1.05106
7514	O14980	XPO1	XPO1/ENST00000401558_Intron21/clean	IR	5.87513	6.92445	4.40996	3.49546	-1.46517	3.5311
79017	O75223	GGCT	SE:GGCT-202-exon2;GGCT-207-int1	SE	-5.06821	6.92445	-2.52556	4.12263	2.54265	3.36152
8725	O94763	URI1	URI1/ENST00000360605_Intron8/clean	IR	5.60046	6.92082	5.32182	3.7575	-0.278634	0.867685
26502	Q9UHQ1	NARF	NARF/ENST00000309794_Intron3/clean	IR	5.52318	6.92082	4.6183	4.18709	-0.904882	1.89021
831	P20810	CAST	SE:CAST-201-exon14;CAST-225-int2	SE	-6.31938	6.91721	-0.903559	2.89464	5.41582	4.14569
10250	Q8IYB3	SRRM1	SE:SRRM1-221-exon13;SRRM1-201-int12	SE	-4.52798	6.91721	-1.93323	3.07355	2.59476	3.86026
6774	P40763	STAT3	STAT3/ENST00000264657_Intron15/clean	IR	5.88657	6.91721	4.54131	4.0013	-1.34525	3.04338
29081	Q9NRN9	METTL5	RI:METTL5-207-exon7;METTL5-201-intron6	RI	4.74129	6.91721	2.0932	3.58498	-2.6481	4.1343
4209	Q14814	MEF2D	SE:MEF2D-201-exon8;MEF2D-202-int7	SE	5.25435	6.91721	4.98001	4.25649	-0.274335	0.373845
8914	Q9UNS1	TIMELESS	RI:TIMELESS-205-exon8;TIMELESS-203-intron23	RI	6.42718	6.91721	2.67516	4.21538	-3.75202	3.76305
8518	O95163	ELP1	ELP1/ENST00000374647_Intron22/clean	IR	5.75845	6.91721	4.36525	4.18046	-1.39321	2.67827
831	P20810	CAST	SE:CAST-201-exon27;CAST-209-int16	SE	-5.98354	6.91721	-1.14022	3.29781	4.84333	3.41274
2316	P21333	FLNA	FLNA/ENST00000360319_Intron3/clean	IR	5.01925	6.91721	4.13915	4.05061	-0.880104	2.46986
54566	Q9H329	EPB41L4B	EPB41L4B/ENST00000374557_Intron8/clean	IR	6.33802	6.91721	4.14074	3.94246	-2.19728	4.03245
8473	O15294	OGT	OGT/ENST00000373701_Intron12/clean	IR	4.9662	6.91721	2.18734	3.12952	-2.77886	3.69473
55768	Q96IV0	NGLY1	SE:NGLY1-202-exon11;NGLY1-204-int10	SE	-7.86321	6.91721	-5.75949	4.32331	2.10372	2.12401
6687	Q9UQ90	SPG7	RI:SPG7-288-exon7;SPG7-202-intron7	RI	7.3076	6.91721	3.49298	4.22695	-3.81462	2.87325
		ERVK3	A3SS:ERVK3-1-206-exon3;ERVK3-1-201-exon3	A3SS	5.20848	6.91721	5.20638	4.04287	-0.00209577	0.00468637
9319	Q15645	TRIP13	TRIP13/ENST00000166345_Intron6/clean	IR	5.15874	6.91721	4.06964	4.18243	-1.0891	2.94313
55593	Q96G74	OTUD5	OTUD5/ENST00000156084_Intron8/clean	IR	4.99026	6.91721	2.89792	3.30588	-2.09234	3.96163
8612	O43688	PLPP2	PLPP2/ENST00000434325_Intron5/clean	IR	5.6133	6.91364	5.58864	4.32331	-0.0246588	0.0539555
80179	Q96H55	MYO19	MYO19/ENST00000614623_Intron3/clean	IR	4.95798	6.91364	1.58064	2.97908	-3.37734	4.13194
55291	Q5H9R7	PPP6R3	A3SS:PPP6R3-221-exon2;PPP6R3-201-exon23	A3SS	4.80498	6.91009	4.11939	4.28651	-0.685595	1.83243
7248	Q92574	TSC1	SE:TSC1-201-exon16;TSC1-219-int1	SE	-5.61066	6.91009	-1.02156	1.74182	4.58911	3.93185
8533	Q9UNS2	COPS3	SE:COPS3-201-exon4;COPS3-213-int2	SE	-5.69757	6.91009	-1.02863	2.75916	4.66894	4.32331
57721	Q9HCE5	METTL14	METTL14/ENST00000388822_Intron7/clean	IR	5.20569	6.91009	4.30078	4.18111	-0.904903	2.56849
51163	Q9UK59	DBR1	SE:DBR1-201-exon6;DBR1-208-int5	SE	-4.97036	6.91009	0.68889	2.17154	5.65925	4.32331
158747	Q8NHP6	MOSPD2	MOSPD2/ENST00000380492_Intron12/clean	IR	6.42932	6.91009	3.0679	3.60245	-3.36142	3.70448
2316	P21333	FLNA	FLNA/ENST00000360319_Intron33/clean	IR	5.09576	6.91009	3.63273	4.20273	-1.46303	3.5365
8775	P54920	NAPA	RI:NAPA-201-exon11;NAPA-207-intron4	RI	-4.89581	6.91009	-0.596907	2.12505	4.2989	4.20691
8841	O15379	HDAC3	RI:HDAC3-210-exon1;HDAC3-201-intron6	RI	5.8936	6.91009	2.49216	3.02967	-3.40144	3.63684
3910	Q16363	LAMA4	LAMA4/ENST00000389463_Intron7/clean	IR	4.71079	6.91009	3.83637	4.09366	-0.874429	2.15755
65125	Q9H4A3	WNK1	WNK1/ENST00000315939_Intron17/clean	IR	4.73001	6.91009	2.23159	3.24822	-2.49842	4.15739
81858	Q9H0F6	SHARPIN	A5SS:SHARPIN-204-exon1;SHARPIN-201-exon2	A5SS	5.71051	6.91009	2.67559	4.17393	-3.03492	4.02733
55069	Q9NWD8	TMEM248	TMEM248/ENST00000341567_Intron5/clean	IR	5.10026	6.90658	4.64696	4.32422	-0.453302	1.46281
5879	P63000	RAC1	SE:RAC1-202-exon4;RAC1-201-int3	SE	-5.45924	6.89963	-5.02963	4.32422	0.429616	1.55205
79902	Q9BW27	NUP85	NUP85/ENST00000245544_Intron9/clean	IR	5.27742	6.89963	3.24919	3.64148	-2.02823	3.82167
5356	O43660	PLRG1	SE:PLRG1-202-exon5;PLRG1-206-int4	SE	-5.16669	6.89963	-1.96954	3.99822	3.19715	3.81006
4552	Q9UBK8	MTRR	SE:MTRR-201-exon3;MTRR-217-int2	SE	-6.84306	6.89963	-5.70916	3.73459	1.1339	2.23456
		CCZ1B	SE:CCZ1B-201-exon3;CCZ1B-215-int2	SE	-6.69591	6.89963	-2.85224	4.25493	3.84367	2.54231
7168	P09493	TPM1	TPM1/ENST00000651590_Intron8/clean	IR	4.9591	6.89963	1.72432	2.44849	-3.23477	4.31069
4259	O14880	MGST3	A3SS:MGST3-212-exon2;MGST3-205-exon2	A3SS	8.05572	6.8962	6.68779	3.69236	-1.36793	3.09894
8881	Q13042	CDC16	CDC16/ENST00000252457_Intron9/clean	IR	5.4528	6.8962	3.74252	3.71201	-1.71028	3.81336
1186	P51798	CLCN7	CLCN7/ENST00000382745_Intron17/clean	IR	5.06106	6.8962	3.91261	4.14997	-1.14845	2.5289
54407	Q96QD8	SLC38A2	SLC38A2/ENST00000256689_Intron6/clean	IR	5.46153	6.8962	3.49461	3.63457	-1.96692	3.91363
51429	Q9Y5X1	SNX9	SNX9/ENST00000392185_Intron8/clean	IR	5.59672	6.8962	4.11725	4.1209	-1.47948	3.14379
4641	O00159	MYO1C	MYO1C/ENST00000545534_Intron31/clean	IR	4.93692	6.89279	1.98684	3.579	-2.95008	4.04431
8481	O75665	OFD1	A3SS:OFD1-201-exon15;OFD1-204-exon15	A3SS	-8.27294	6.89279	-4.05164	2.80598	4.2213	4.1261
5792	P10586	PTPRF	SE:PTPRF-201-exon14;PTPRF-206-int5	SE	4.72223	6.89279	3.02875	4.14569	-1.69348	3.45393
51564	Q8WUI4	HDAC7	A3SS:HDAC7-201-exon6;HDAC7-207-exon5	A3SS	-5.48145	6.89279	-0.295417	0.852115	5.18603	3.9608
55661	Q96GQ7	DDX27	DDX27/ENST00000618172_Intron4/clean	IR	4.90323	6.89279	4.18578	4.20971	-0.717447	2.24548
3980	P49916	LIG3	LIG3/ENST00000262327_Intron6/clean	IR	6.2858	6.89279	4.35849	3.5278	-1.92731	3.27001
29102	Q9NRR4	DROSHA	SE:DROSHA-204-exon2;DROSHA-211-int17	SE	6.86076	6.88941	4.7823	3.02559	-2.07846	3.16071
9343	Q15029	EFTUD2	EFTUD2/ENST00000426333_Intron11/clean	IR	5.70059	6.88941	2.69779	3.69442	-3.0028	3.93423
6597	P51532	SMARCA4	SE:SMARCA4-201-exon15;SMARCA4-231-int6	SE	-5.37942	6.88941	-1.42095	3.48103	3.95847	4.00043
2806	P00505	GOT2	GOT2/ENST00000245206_Intron7/clean	IR	5.47748	6.88941	3.75262	4.1343	-1.72486	3.76216
7072	P31483	TIA1	TIA1/ENST00000415783_Intron5/clean	IR	-5.89806	6.88941	-3.74775	3.55626	2.15031	3.71495
701	O60566	BUB1B	BUB1B/ENST00000287598_Intron21/clean	IR	5.77523	6.88941	4.07363	3.72617	-1.7016	3.58357
9520	P55786	NPEPPS	NPEPPS/ENST00000322157_Intron10/clean	IR	5.23717	6.88606	4.48698	3.93767	-0.750193	2.14695
64210	Q96T76	MMS19	SE:MMS19-202-exon2;MMS19-204-int1	SE	-5.37039	6.88606	-3.19975	4.32148	2.17063	2.83
10658	Q92879	CELF1	CELF1/ENST00000310513_Intron8/clean	IR	5.25761	6.88606	4.59216	4.15181	-0.665452	2.40972
8301	Q13492	PICALM	PICALM/ENST00000393346_Intron6/clean	IR	5.0207	6.88606	3.2067	3.8693	-1.814	3.87172
10979	Q96AC1	FERMT2	SE:FERMT2-204-exon13;FERMT2-201-int12	SE	5.41198	6.88606	4.62485	4.31426	-0.787137	2.34866
29089	Q9NPD8	UBE2T	SE:UBE2T-203-exon5;UBE2T-211-int4	SE	-6.72849	6.88606	-0.489722	1.69758	6.23877	3.50688
23019	A5YKK6	CNOT1	CNOT1/ENST00000317147_Intron17/clean	IR	6.62524	6.88273	4.93015	3.82881	-1.69509	3.45339
4628	P35580	MYH10	RI:MYH10-225-exon14;MYH10-201-intron16	RI	5.09573	6.88273	3.66114	3.53373	-1.43458	2.16936
905	O60583	CCNT2	SE:CCNT2-201-exon5;CCNT2-206-int3	SE	-8.04669	6.88273	-1.63782	3.46866	6.40887	3.64612
8737	Q13546	RIPK1	RIPK1/ENST00000259808_Intron4/clean	IR	5.0844	6.88273	3.6832	4.07366	-1.40121	2.197
3980	P49916	LIG3	LIG3/ENST00000262327_Intron4/clean	IR	6.33521	6.88273	3.744	3.7564	-2.59121	2.99791
6396	P55735	SEC13	SEC13/ENST00000350697_Intron1/clean	IR	5.6101	6.88273	4.8845	4.02045	-0.725608	2.40848
112950	Q96G25	MED8	A3SS:MED8-202-exon2;MED8-203-exon2	A3SS	5.52257	6.88273	4.59888	3.60953	-0.923697	2.21589
7289	O75386	TULP3	SE:TULP3-203-exon4;TULP3-208-int3	SE	-6.46625	6.87615	-0.833074	1.80535	5.63318	3.12642
5707	Q99460	PSMD1	SE:PSMD1-201-exon16;PSMD1-232-int15	SE	-6.00105	6.87615	-1.58308	3.62977	4.41797	3.93702
89953	Q9NSK0	KLC4	KLC4/ENST00000347162_Intron2/clean	IR	5.48459	6.87615	4.0053	3.78975	-1.47929	1.87344
23367	Q6PKG0	LARP1	SE:LARP1-201-exon6;LARP1-213-int2	SE	-5.93169	6.87615	-0.833024	2.50299	5.09867	4.20551
5719	Q9UNM6	PSMD13	SE:PSMD13-212-exon2;PSMD13-206-int1	SE	-6.94136	6.8729	-1.84139	3.75738	5.09998	3.85738
7072	P31483	TIA1	TIA1/ENST00000415783_Intron9/clean	IR	6.80878	6.8729	3.50956	2.85897	-3.29922	3.95825
27034	Q9UKU7	ACAD8	SE:ACAD8-201-exon3;ACAD8-209-int2	SE	-5.05157	6.8729	-3.13844	4.07366	1.91312	2.77879
327	P13798	APEH	APEH/ENST00000296456_Intron13/clean	IR	5.47953	6.8729	2.53699	3.48203	-2.94254	4.26281
57396	Q9HAZ1	CLK4	RI:CLK4-203-exon4;CLK4-201-intron3	RI	-5.28622	6.8729	-2.23911	3.27953	3.04711	3.94891
54517	Q96PZ0	PUS7	PUS7/ENST00000469408_Intron2/clean	IR	4.87387	6.8729	3.64561	4.06651	-1.22826	3.1794
6868	P78536	ADAM17	ADAM17/ENST00000310823_Intron17/clean	IR	5.34904	6.86967	5.16083	4.32331	-0.188216	0.41179
57515	Q9NRX5	SERINC1	SERINC1/ENST00000339697_Intron3/clean	IR	5.06894	6.86967	3.69119	4.08778	-1.37775	3.18814
23412	Q9UBI1	COMMD3	COMMD3/ENST00000376836_Intron7/clean	IR	4.80104	6.86967	2.66073	3.58981	-2.14031	4.0804
9812	Q14154	DELE1	DELE1/ENST00000432126_Intron9/clean	IR	5.95426	6.86967	4.39102	4.08407	-1.56324	2.60898
55611	Q96FW1	OTUB1	OTUB1/ENST00000538426_Intron6/clean	IR	5.8473	6.86967	5.7196	4.32422	-0.127704	0.142225
29	Q12979	ABR	ABR/ENST00000302538_Intron18/clean	IR	5.09632	6.86646	3.8166	3.98436	-1.27971	2.56852
79932	Q8IZA0	KIAA0319L	A5SS:KIAA0319L-201-exon19;KIAA0319L-221-exon18	A5SS	-8.43718	6.86646	-3.9673	4.08513	4.46988	3.09536
7874	Q93009	USP7	USP7/ENST00000344836_Intron22/clean	IR	7.82847	6.86328	5.07922	3.64148	-2.74925	3.30377
6904	Q9BTW9	TBCD	A5SS:TBCD-216-exon10;TBCD-201-exon34	A5SS	5.38327	6.86328	2.93884	3.29939	-2.44443	3.98382
5782	Q05209	PTPN12	PTPN12/ENST00000248594_Intron13/clean	IR	5.24076	6.86328	3.47783	3.58392	-1.76294	3.76292
4650	Q13459	MYO9B	MYO9B/ENST00000595618_Intron30/clean	IR	6.1049	6.86328	3.98773	3.30294	-2.11716	3.75897
84193	Q86TU7	SETD3	SETD3/ENST00000329331_Intron4/clean	IR	4.88327	6.86012	3.59727	4.08938	-1.28601	3.35005
63897	Q6AI08	HEATR6	SE:HEATR6-201-exon3;HEATR6-211-int2	SE	-6.45064	6.86012	-2.85852	3.32262	3.59213	2.85532
54816	Q6N043	ZNF280D	SE:ZNF280D-201-exon3;ZNF280D-206-int2	SE	-7.26828	6.86012	-2.80067	3.6058	4.4676	3.67712
6687	Q9UQ90	SPG7	SE:SPG7-222-exon5;SPG7-201-int12	SE	6.92736	6.86012	3.535	4.06449	-3.39236	3.02056
327	P13798	APEH	APEH/ENST00000296456_Intron12/clean	IR	6.54504	6.86012	3.84757	4.07831	-2.69747	3.76816
57396	Q9HAZ1	CLK4	CLK4/ENST00000521621_Intron4/clean	IR	-4.78111	6.86012	-2.38533	3.56318	2.39578	3.37084
6836	O15260	SURF4	SURF4/ENST00000371989_Intron5/clean	IR	5.70354	6.85699	3.8239	3.71778	-1.87964	3.87653
10539	O76003	GLRX3	GLRX3/ENST00000331244_Intron5/clean	IR	5.19415	6.85699	4.17596	4.05601	-1.0182	2.9604
1939	P41214	EIF2D	SE:EIF2D-201-exon3;EIF2D-203-int2	SE	-5.0533	6.85699	-1.34911	3.36063	3.70419	4.05899
7581	Q06730	ZNF33A	ZNF33A/ENST00000432900_Intron2/clean	IR	-4.56741	6.85387	-3.59315	3.52888	0.974265	2.53493
6430	Q13243	SRSF5	SRSF5/ENST00000394366_Intron3/clean	IR	5.51534	6.85387	5.39565	4.2636	-0.119698	0.18579
170463	Q9BWG4	SSBP4	SE:SSBP4-201-exon3;SSBP4-214-int2	SE	-6.51896	6.85078	-0.928171	2.77201	5.59079	4.08884
6836	O15260	SURF4	SURF4/ENST00000371989_Intron4/clean	IR	5.37662	6.85078	3.7804	4.13668	-1.59621	3.49917
10527	O95373	IPO7	IPO7/ENST00000379719_Intron15/clean	IR	5.53532	6.84771	3.54344	3.35488	-1.99188	3.80069
51184	Q9UHW5	GPN3	GPN3/ENST00000228827_Intron6/clean	IR	5.61139	6.84771	3.54348	3.81521	-2.06791	3.60492
2146	Q15910	EZH2	EZH2/ENST00000320356_Intron14/clean	IR	5.28976	6.84771	3.07342	3.86631	-2.21634	3.64585
79956	Q7Z2K6	ERMP1	ERMP1/ENST00000339450_Intron14/clean	IR	5.05261	6.84771	4.34944	4.24642	-0.703164	2.43462
143684	Q5HYJ3	FAM76B	SE:FAM76B-202-exon8;FAM76B-201-int7	SE	-5.04642	6.84771	-3.58804	3.85133	1.45838	2.74287
91452	Q5T8D3	ACBD5	SE:ACBD5-205-exon3;ACBD5-203-int2	SE	-6.59842	6.84164	0.512141	1.7735	7.11057	3.62582
29926	Q96IJ6	GMPPA	GMPPA/ENST00000313597_Intron3/clean	IR	5.15202	6.84164	4.55137	3.81852	-0.60065	1.97375
57396	Q9HAZ1	CLK4	CLK4/ENST00000316308_Intron3/clean	IR	-5.06965	6.84164	-2.23911	3.27953	2.83054	3.95818
51399	Q9Y296	TRAPPC4	TRAPPC4/ENST00000533632_Intron4/clean	IR	5.12657	6.83863	2.81239	3.87835	-2.31418	3.54007
6687	Q9UQ90	SPG7	SE:SPG7-224-exon6;SPG7-201-int12	SE	6.90136	6.83863	3.509	4.07109	-3.39236	3.02056
54583	Q9GZT9	EGLN1	SE:EGLN1-201-exon4;EGLN1-204-int3	SE	-7.88901	6.83863	-3.80098	4.13194	4.08803	3.33373
54849	Q6ZN54	DEF8	SE:DEF8-221-exon2;DEF8-209-int1	SE	-5.04376	6.83863	0.79764	2.37112	5.8414	4.27165
57510	Q9HAV4	XPO5	XPO5/ENST00000265351_Intron27/clean	IR	6.28235	6.83863	2.61228	3.26952	-3.67007	3.58341
3833	Q9BW19	KIFC1	KIFC1/ENST00000428849_Intron9/clean	IR	7.51349	6.83863	3.70553	3.32925	-3.80796	3.18383
79587	Q9HA77	CARS2	SE:CARS2-217-exon4;CARS2-201-int10	SE	5.83172	6.83565	3.13738	2.90676	-2.69434	3.78454
80347	Q13057	COASY	COASY/ENST00000393818_Intron4/clean	IR	5.42399	6.83268	1.29607	2.78637	-4.12792	4.16877
26268	Q9UK97	FBXO9	FBXO9/ENST00000244426_Intron10/clean	IR	-4.85393	6.82974	-3.94665	3.90052	0.907273	2.43161
1374	P50416	CPT1A	CPT1A/ENST00000265641_Intron2/clean	IR	4.80857	6.82974	3.03367	3.94591	-1.7749	3.83131
164	O43747	AP1G1	SE:AP1G1-202-exon7;AP1G1-201-int6	SE	5.1189	6.82974	1.81939	3.71576	-3.29951	3.93773
51497	Q8IXH7	NELFCD	NELFCD/ENST00000602795_Intron2/clean	IR	4.78238	6.82974	3.87735	4.13906	-0.905027	2.81554
1892	P30084	ECHS1	ECHS1/ENST00000368547_Intron3/clean	IR	5.47014	6.82974	3.63712	4.32331	-1.83302	3.81982
1445	P41240	CSK	RI:CSK-207-exon2;CSK-201-intron7	RI	5.82835	6.82681	6.05494	4.03905	0.226598	0.649799
613	P11274	BCR	SE:BCR-201-exon14;BCR-203-int1	SE	-7.20757	6.82391	-1.4645	2.70912	5.74306	3.72177
1314	P53621	COPA	COPA/ENST00000241704_Intron19/clean	IR	5.5982	6.82391	2.29721	2.68262	-3.30099	4.2321
10013	Q9UBN7	HDAC6	A3SS:HDAC6-201-exon3;HDAC6-219-exon3	A3SS	-6.63741	6.82102	-1.43861	3.47449	5.19881	3.92057
9868	O94826	TOMM70	TOMM70/ENST00000284320_Intron11/clean	IR	4.70994	6.81816	4.24335	4.2993	-0.466581	1.75482
5476	P10619	CTSA	SE:CTSA-201-exon7;CTSA-223-int6	SE	-6.67132	6.81816	0.274226	0.904157	6.94555	4.25181
9493	Q02241	KIF23	SE:KIF23-201-exon5;KIF23-213-int4	SE	-5.53523	6.81816	-1.68188	3.37839	3.85335	4.23807
29028	Q6PL18	ATAD2	A3SS:ATAD2-201-exon14;ATAD2-205-exon15	A3SS	-7.13161	6.81531	-2.55784	3.56897	4.57377	2.94259
122704	Q86TS9	MRPL52	SE:MRPL52-202-exon4;MRPL52-216-int2	SE	-5.33301	6.81248	-0.595109	2.15722	4.7379	4.22475
6522	P04920	SLC4A2	RI:SLC4A2-209-exon2;SLC4A2-202-intron18	RI	4.81631	6.81248	4.14641	4.2636	-0.669894	2.3048
22870	Q9UPN7	PPP6R1	PPP6R1/ENST00000412770_Intron7/clean	IR	5.93223	6.81248	5.92432	4.30103	-0.00791063	0.0147351
64428	Q9H6Q4	CIAO3	RI:CIAO3-206-exon1;CIAO3-201-intron8	RI	5.59146	6.81248	4.59451	4.10018	-0.996949	1.71323
79188	Q9BTV4	TMEM43	TMEM43/ENST00000306077_Intron10/clean	IR	5.04177	6.81248	2.28454	3.45162	-2.75722	4.07314
9159	Q16549	PCSK7	PCSK7/ENST00000320934_Intron4/clean	IR	5.26891	6.81248	3.73942	4.13906	-1.52948	3.1841
388796		SNHG17	A3SS:SNHG17-232-exon5;SNHG17-207-exon3	A3SS	-5.65438	6.80967	-2.79362	3.38611	2.86076	4.20273
26168	Q9H4L4	SENP3	SE:SENP3-201-exon7;SENP3-203-int4	SE	-7.36677	6.80967	-0.916118	2.83636	6.45065	3.92764
9821	Q8TDY2	RB1CC1	RB1CC1/ENST00000025008_Intron12/clean	IR	5.43154	6.80967	4.04262	4.25259	-1.38892	3.10063
56474	Q9NRF8	CTPS2	CTPS2/ENST00000359276_Intron6/clean	IR	4.90774	6.80967	3.36737	4.03105	-1.54037	3.17738
7267	P53804	TTC3	SE:TTC3-201-exon24;TTC3-226-int15	SE	-5.86867	6.80967	-1.62948	3.04149	4.23919	4.15181
7045	Q15582	TGFBI	SE:TGFBI-201-exon16;TGFBI-202-int3	SE	-5.74447	6.80967	-1.36946	3.50675	4.37501	3.89828
283337	Q8NDX6	ZNF740	ZNF740/ENST00000416904_Intron4/clean	IR	5.1513	6.80967	3.36878	4.18776	-1.78253	3.12159
6772	P42224	STAT1	STAT1/ENST00000361099_Intron24/clean	IR	5.09142	6.80967	1.55021	2.24794	-3.54121	4.32331
9147	O60524	NEMF	NEMF/ENST00000555970_Intron9/clean	IR	5.26759	6.80688	3.16992	3.89397	-2.09768	3.78037
9055	O43663	PRC1	A3SS:PRC1-201-exon5;PRC1-205-exon5	A3SS	-5.24202	6.8041	-1.14961	3.11812	4.09241	4.20135
10099	O60637	TSPAN3	SE:TSPAN3-201-exon3;TSPAN3-202-int2	SE	-6.62041	6.8041	0.250543	0.839703	6.87095	4.24565
23404	Q13868	EXOSC2	EXOSC2/ENST00000372358_Intron2/clean	IR	4.92066	6.8041	3.34265	4.03152	-1.57801	3.77515
4650	Q13459	MYO9B	MYO9B/ENST00000595618_Intron9/clean	IR	5.78657	6.8041	4.78352	4.32331	-1.00305	1.93484
1445	P41240	CSK	CSK/ENST00000220003_Intron7/clean	IR	5.81257	6.8041	6.05494	4.03905	0.242378	0.728496
7297	P29597	TYK2	TYK2/ENST00000524462_Intron18/clean	IR	5.54533	6.8041	3.16145	3.21896	-2.38388	2.7414
54529	Q9NWL6	ASNSD1	ASNSD1/ENST00000260952_Intron1/clean	IR	5.39809	6.80134	5.27507	4.31966	-0.123018	0.177438
4140	P27448	MARK3	MARK3/ENST00000216288_Intron10/clean	IR	4.71391	6.80134	4.3162	4.22475	-0.397701	1.37458
9491	Q92530	PSMF1	SE:PSMF1-202-exon4;PSMF1-208-int2	SE	-6.25647	6.80134	-2.77279	4.17783	3.48368	3.80573
3428	Q16666	IFI16	IFI16/ENST00000368131_Intron3/clean	IR	4.89804	6.80134	6.14478	4.32331	1.24675	3.34776
9862	O75448	MED24	RI:MED24-211-exon1;MED24-202-intron16	RI	5.49817	6.80134	4.92305	4.27165	-0.57512	0.987956
8886	Q9NVP1	DDX18	A3SS:DDX18-201-exon9;DDX18-202-exon3	A3SS	-8.25235	6.80134	-1.27588	2.79782	6.97648	3.16839
339231	Q0P5N6	ARL16	SE:ARL16-213-exon3;ARL16-209-int1	SE	-4.88348	6.80134	-1.20527	3.34235	3.67821	4.17198
6713	Q14534	SQLE	SQLE/ENST00000265896_Intron9/clean	IR	5.92001	6.80134	4.8341	4.32422	-1.08591	2.28631
81930	Q8NI77	KIF18A	KIF18A/ENST00000263181_Intron7/clean	IR	5.77708	6.80134	5.77139	4.32331	-0.00568811	0.00650947
51727	P30085	CMPK1	SE:CMPK1-203-exon4;CMPK1-202-int3	SE	-9.13455	6.80134	-3.08328	4.2426	6.05127	3.33482
8837	O15519	CFLAR	CFLAR/ENST00000395148_Intron4/clean	IR	8.14069	6.7986	5.37281	3.21865	-2.76788	3.51208
8562	O43583	DENR	DENR/ENST00000280557_Intron6/clean	IR	4.92213	6.79588	2.72169	3.76362	-2.20045	4.0575
8664	O15371	EIF3D	EIF3D/ENST00000216190_Intron5/clean	IR	4.63704	6.79588	3.49173	3.9616	-1.1453	2.99642
64428	Q9H6Q4	CIAO3	CIAO3/ENST00000251588_Intron8/clean	IR	5.56317	6.79588	4.59451	4.10018	-0.968653	1.61993
9933	Q15397	PUM3	PUM3/ENST00000397885_Intron11/clean	IR	5.44172	6.79588	3.28478	3.86962	-2.15694	3.47983
5270	P07093	SERPINE2	RI:SERPINE2-208-exon1;SERPINE2-201-intron7	RI	4.94869	6.79588	3.76288	4.12263	-1.18581	3.21014
4628	P35580	MYH10	MYH10/ENST00000269243_Intron16/clean	IR	4.9398	6.79588	3.66114	3.53373	-1.27866	2.16335
2580	O14976	GAK	GAK/ENST00000314167_Intron6/clean	IR	4.85182	6.79588	1.62735	2.67903	-3.22447	3.59898
25890	Q7Z7G0	ABI3BP	SE:ABI3BP-201-exon23;ABI3BP-212-int31	SE	-5.8915	6.79588	-2.1521	3.99798	3.7394	3.80207
1778	Q14204	DYNC1H1	RI:DYNC1H1-213-exon2;DYNC1H1-201-intron31	RI	5.56228	6.79588	3.82803	3.65558	-1.73425	3.68651
51231	Q8IV63	VRK3	VRK3/ENST00000316763_Intron10/clean	IR	4.73568	6.79588	4.54013	4.24642	-0.19555	0.376444
64087	Q9HCC0	MCCC2	SE:MCCC2-201-exon11;MCCC2-218-int10	SE	-6.28556	6.79588	-2.75821	3.49109	3.52735	4.02182
30	P09110	ACAA1	ACAA1/ENST00000301810_Intron6/clean	IR	5.6947	6.79317	4.20199	4.05061	-1.49272	2.42423
51026	Q9Y3E0	GOLT1B	SE:GOLT1B-201-exon3;GOLT1B-208-int2	SE	-5.31071	6.79317	-0.768895	2.21938	4.54181	4.04048
10955	Q13530	SERINC3	SERINC3/ENST00000342374_Intron2/clean	IR	5.39413	6.79317	3.80482	3.64821	-1.58931	3.77767
4292	P40692	MLH1	MLH1/ENST00000231790_Intron18/clean	IR	5.59153	6.79048	4.36761	4.10347	-1.22392	2.7747
5547	P42785	PRCP	A3SS:PRCP-207-exon10;PRCP-201-exon9	A3SS	5.27499	6.79048	4.26943	3.85716	-1.00555	2.74918
55749	Q8IX12	CCAR1	SE:CCAR1-201-exon2;CCAR1-207-int1	SE	-5.73211	6.78781	-0.850258	2.72618	4.88185	3.73051
689	P20290	BTF3	SE:BTF3-201-exon2;BTF3-213-int1	SE	-6.70636	6.78781	0.696588	2.44568	7.40295	4.2636
54617	Q9ULG1	INO80	INO80/ENST00000648947_Intron30/clean	IR	5.52198	6.78781	5.01722	4.25493	-0.504758	1.17075
9343	Q15029	EFTUD2	EFTUD2/ENST00000426333_Intron12/clean	IR	6.5878	6.78781	4.41317	3.01545	-2.17463	3.93702
1386	P15336	ATF2	SE:ATF2-201-exon13;ATF2-215-int6	SE	-4.79415	6.78516	0.00966667	0.0179971	4.80382	4.266
80746	Q8NCE0	TSEN2	RI:TSEN2-217-exon5;TSEN2-201-intron5	RI	5.68145	6.78516	3.43392	4.29243	-2.24753	2.74566
5524	Q15257	PTPA	SE:PTPA-201-exon4;PTPA-206-int4	SE	-4.88315	6.78516	-4.38324	4.14509	0.499916	1.5644
8883	Q13564	NAE1	RI:NAE1-218-exon8;NAE1-201-intron9	RI	5.06805	6.78252	2.74738	2.99609	-2.32067	4.07676
8562	O43583	DENR	DENR/ENST00000280557_Intron5/clean	IR	5.00206	6.78252	3.21815	3.95854	-1.78391	3.57861
84284	Q9BSD7	NTPCR	ALE:NTPCR-204-exon4;NTPCR-202-exon5	ALE	5.28004	6.78252	5.28317	4.04191	0.00313512	0.00564986
9862	O75448	MED24	MED24/ENST00000394126_Intron16/clean	IR	5.49167	6.77989	4.92305	4.27165	-0.568621	0.965136
63971	Q9H1H9	KIF13A	A5SS:KIF13A-201-exon38;KIF13A-203-exon36	A5SS	-5.5927	6.77989	-4.51706	4.10513	1.07565	2.86051
		RPL21	SE:RPL21-202-exon3;RPL21-208-int1	SE	-5.10305	6.77989	-0.84219	2.78206	4.26086	4.32422
28969	Q9Y6E2	BZW2	BZW2/ENST00000258761_Intron11/clean	IR	5.14331	6.77989	4.9223	4.32148	-0.221003	0.614807
23225	Q8TEM1	NUP210	NUP210/ENST00000254508_Intron13/clean	IR	4.5278	6.77989	3.27408	4.01457	-1.25372	2.36579
10988	P50579	METAP2	A3SS:METAP2-202-exon4;METAP2-205-exon4	A3SS	-4.64119	6.77989	-0.605353	2.12576	4.03584	4.16813
65056	Q86WP2	GPBP1	A3SS:GPBP1-201-exon8;GPBP1-205-exon9	A3SS	-6.21639	6.77989	-1.75565	3.31297	4.46075	3.86858
327	P13798	APEH	APEH/ENST00000296456_Intron17/clean	IR	5.47856	6.77989	3.11265	3.25659	-2.36591	3.91212
55832	Q86VP6	CAND1	CAND1/ENST00000545606_Intron6/clean	IR	4.92032	6.77989	2.92773	3.8123	-1.99259	2.69958
10489	Q15345	LRRC41	LRRC41/ENST00000343304_Intron7/clean	IR	5.62102	6.77728	3.51461	3.96602	-2.10641	3.48869
51602	Q9Y2X3	NOP58	SE:NOP58-201-exon10;NOP58-203-int5	SE	-6.70251	6.77728	-2.39695	4.14997	4.30556	3.14297
1778	Q14204	DYNC1H1	DYNC1H1/ENST00000360184_Intron31/clean	IR	5.52872	6.77728	3.82803	3.65558	-1.70069	3.72068
6548	P19634	SLC9A1	SLC9A1/ENST00000263980_Intron5/clean	IR	6.09668	6.77728	4.64684	4.32331	-1.44984	2.631
65062	Q96Q45	TMEM237	TMEM237/ENST00000621467_Intron9/clean	IR	6.08053	6.77469	5.35531	4.32148	-0.72522	1.02573
79937	Q9BZ76	CNTNAP3	SE:CNTNAP3-201-exon14;CNTNAP3-206-int11	SE	-6.55384	6.77469	-1.89129	3.77683	4.66255	3.17848
9793	Q14008	CKAP5	CKAP5/ENST00000354558_Intron29/clean	IR	6.12665	6.77469	4.16118	4.04335	-1.96547	3.38311
4430	O43795	MYO1B	MYO1B/ENST00000304164_Intron11/clean	IR	5.19149	6.77469	2.96946	4.17587	-2.22203	3.9646
9368	O14745	SLC9A3R1	SE:SLC9A3R1-201-exon4;SLC9A3R1-204-int1	SE	-6.67895	6.77469	-1.02205	2.9174	5.6569	3.26632
54700	Q9NYV6	RRN3	RRN3/ENST00000198767_Intron13/clean	IR	5.79439	6.77211	4.02876	3.65345	-1.76563	3.38571
9275	Q9BQE9	BCL7B	SE:BCL7B-201-exon3;BCL7B-205-int2	SE	-6.53814	6.77211	-3.88477	4.03339	2.65338	3.32362
1106	O14647	CHD2	SE:CHD2-202-exon10;CHD2-233-int9	SE	-5.92569	6.77211	-0.834452	1.95526	5.09124	4.03433
55243	Q96J84	KIRREL1	A3SS:KIRREL1-203-exon6;KIRREL1-201-exon9	A3SS	6.13799	6.77211	1.2765	3.35404	-4.86149	3.9422
3065	Q13547	HDAC1	A3SS:HDAC1-207-exon6;HDAC1-201-exon6	A3SS	6.56275	6.76955	5.07291	3.39343	-1.48984	2.87135
25912	Q9BWL3	C1orf43	SE:C1orf43-201-exon3;C1orf43-202-int2	SE	-5.21619	6.76955	-2.29037	4.15181	2.92581	4.06148
6499	Q15477	SKIV2L	RI:SKIV2L-224-exon7;SKIV2L-201-intron8	RI	4.92426	6.76955	3.21858	4.04431	-1.70568	3.61563
53917	Q969Q5	RAB24	RAB24/ENST00000303251_Intron6/clean	IR	5.53632	6.76955	4.23185	3.52227	-1.30447	2.61552
79932	Q8IZA0	KIAA0319L	SE:KIAA0319L-201-exon19;KIAA0319L-221-int18	SE	-8.11171	6.76955	-3.64183	3.95157	4.46988	3.09536
64769	Q9HAF1	MEAF6	SE:MEAF6-206-exon6;MEAF6-201-int5	SE	-5.78816	6.76955	-5.24437	4.06702	0.543788	1.97064
8562	O43583	DENR	DENR/ENST00000280557_Intron3/clean	IR	5.21919	6.76447	3.12122	3.92365	-2.09797	3.97056
7514	O14980	XPO1	SE:XPO1-201-exon6;XPO1-221-int6	SE	-6.99832	6.76447	-2.79615	3.99691	4.20218	3.25981
88455	Q8IZ07	ANKRD13A	ANKRD13A/ENST00000261739_Intron9/clean	IR	5.06114	6.76447	2.41079	3.57464	-2.65035	3.73729
10180	P78332	RBM6	RBM6/ENST00000266022_Intron10/clean	IR	5.46467	6.76195	4.81279	4.32331	-0.651879	1.83203
79650	Q9BQ65	USB1	SE:USB1-201-exon4;USB1-203-int3	SE	-6.31016	6.76195	-1.6947	3.40106	4.61546	4.15864
11011	Q86UE8	TLK2	SE:TLK2-202-exon5;TLK2-222-int4	SE	-4.76517	6.76195	-2.24495	4.03245	2.52022	3.39043
23644	Q6P2E9	EDC4	EDC4/ENST00000358933_Intron21/clean	IR	4.66863	6.76195	4.02247	4.32331	-0.646153	2.06992
1939	P41214	EIF2D	EIF2D/ENST00000271764_Intron13/clean	IR	6.00206	6.75945	3.10176	4.1343	-2.9003	3.08548
23534	Q9Y5L0	TNPO3	TNPO3/ENST00000265388_Intron7/clean	IR	4.84502	6.75945	3.43431	4.06399	-1.41071	2.7374
55324	Q9NUQ8	ABCF3	ABCF3/ENST00000429586_Intron3/clean	IR	5.4728	6.75945	3.78642	4.32331	-1.68638	3.16865
55823	Q9H270	VPS11	RI:VPS11-208-exon10;VPS11-207-intron11	RI	4.85833	6.75945	3.26134	3.73716	-1.59699	3.10882
10733	O00444	PLK4	SE:PLK4-201-exon3;PLK4-209-int2	SE	-8.1851	6.75945	-3.1468	3.23062	5.03829	3.27469
51154	Q9UKD2	MRTO4	MRTO4/ENST00000330263_Intron4/clean	IR	4.84596	6.75945	4.72594	4.32331	-0.120022	0.306221
2926	Q12849	GRSF1	GRSF1/ENST00000499044_Intron6/clean	IR	5.36509	6.75945	3.30397	3.66113	-2.06112	3.10678
8396	P78356	PIP4K2B	PIP4K2B/ENST00000619039_Intron9/clean	IR	4.59426	6.75945	4.99867	4.07417	0.404416	1.1223
8675	O14662	STX16	SE:STX16-203-exon6;STX16-209-int4	SE	-5.6306	6.75696	-0.303448	0.846909	5.32716	4.19314
51021	Q9Y3D3	MRPS16	MRPS16/ENST00000372945_Intron2/clean	IR	5.7513	6.75449	4.55305	3.5735	-1.19826	3.18695
9697	Q15035	TRAM2	TRAM2/ENST00000182527_Intron5/clean	IR	4.9283	6.75449	4.8009	4.30103	-0.127398	0.240133
23505	Q92545	TMEM131	RI:TMEM131-208-exon1;TMEM131-205-intron2	RI	6.22364	6.75203	2.2592	3.52207	-3.96445	4.03433
55624	Q8WZA1	POMGNT1	POMGNT1/ENST00000371984_Intron3/clean	IR	5.69402	6.74958	4.34265	3.35142	-1.35136	2.67571
1737	P10515	DLAT	SE:DLAT-201-exon6;DLAT-206-int5	SE	-4.7973	6.74958	-2.19668	3.89468	2.60062	3.41986
11198	Q9Y5B9	SUPT16H	SUPT16H/ENST00000216297_Intron4/clean	IR	5.10981	6.74958	4.25693	4.1261	-0.852877	2.54209
9709	Q15011	HERPUD1	SE:HERPUD1-201-exon5;HERPUD1-208-int1	SE	-6.15011	6.74715	-1.77116	3.74116	4.37895	3.6479
3508	P38935	IGHMBP2	IGHMBP2/ENST00000674583_Intron5/clean	IR	5.26892	6.74715	4.74326	4.25649	-0.525661	0.754711
3508	P38935	IGHMBP2	IGHMBP2/ENST00000675873_Intron5/clean	IR	5.26892	6.74715	4.74326	4.25649	-0.525661	0.754711
		ENST00000594684	A3SS:ENST00000594684-exon3;ZNF776-203-exon2	A3SS	-6.24753	6.74715	-0.82623	1.47989	5.4213	4.07007
8729	Q92538	GBF1	A5SS:GBF1-281-exon35;GBF1-201-exon35	A5SS	6.56882	6.74715	4.54347	4.04431	-2.02535	2.94313
55316	Q9HA92	RSAD1	RSAD1/ENST00000510554_Intron1/clean	IR	4.67836	6.74715	4.36421	3.79859	-0.314157	0.509697
79188	Q9BTV4	TMEM43	TMEM43/ENST00000306077_Intron6/clean	IR	5.7865	6.74715	3.35325	3.26172	-2.43325	3.51108
55041	Q96CS7	PLEKHB2	AFE:PLEKHB2-206-exon1;PLEKHB2-201-exon1	AFE	-4.89255	6.74715	-4.05687	3.95352	0.835685	2.7108
7627	Q96N20	ZNF75A	SE:ZNF75A-210-exon3;ZNF75A-202-int3	SE	-5.06251	6.74473	-2.71751	3.23158	2.345	3.872
26046	O94822	LTN1	LTN1/ENST00000361371_Intron14/clean	IR	4.52933	6.74473	3.4988	3.97056	-1.03052	2.16451
64332	Q9BYH8	NFKBIZ	NFKBIZ/ENST00000326172_Intron9/clean	IR	-5.01596	6.74473	-3.04661	3.35711	1.96935	3.54039
822	P40121	CAPG	CAPG/ENST00000263867_Intron9/clean	IR	4.90093	6.74473	4.3821	4.25493	-0.518834	1.89018
10250	Q8IYB3	SRRM1	SRRM1/ENST00000600523_Intron3/clean	IR	-5.30065	6.74473	-3.60698	3.62088	1.69368	3.58633
373156	Q9Y2Q3	GSTK1	SE:GSTK1-201-exon5;GSTK1-202-int4	SE	-4.65619	6.74473	-1.4057	3.41263	3.25049	3.71904
51430	Q9UBS9	SUCO	SUCO/ENST00000263688_Intron9/clean	IR	4.70172	6.74473	4.82576	4.25649	0.12404	0.263854
2316	P21333	FLNA	FLNA/ENST00000360319_Intron7/clean	IR	6.67156	6.73993	5.60966	4.04048	-1.0619	2.84011
8661	Q14152	EIF3A	EIF3A/ENST00000369144_Intron6/clean	IR	5.14084	6.73993	3.51561	4.03433	-1.62522	3.12786
7174	P29144	TPP2	TPP2/ENST00000376065_Intron4/clean	IR	5.1046	6.73993	3.4693	3.58362	-1.6353	3.4621
56339	Q86U44	METTL3	RI:METTL3-204-exon4;METTL3-201-intron9	RI	5.29933	6.73755	2.35842	3.69933	-2.94091	4.20135
4904	P67809	YBX1	SE:YBX1-201-exon4;YBX1-202-int3	SE	-5.21959	6.73755	0.65706	2.37532	5.87665	4.27246
50808	Q9UIJ7	AK3	SE:AK3-202-exon2;AK3-203-int1	SE	-4.99052	6.73755	-1.31762	3.28181	3.6729	4.22695
27018	Q00994	BEX3	BEX3/ENST00000372645_Intron1/clean	IR	4.93164	6.73755	5.32325	4.20135	0.391611	1.41268
53838	Q96F05	C11orf24	MXE:C11orf24-201-exon3;C11orf24-205-exon3	MXE	-6.54327	6.73518	-3.21478	2.76026	3.32849	3.30932
823	P07384	CAPN1	CAPN1/ENST00000279247_Intron7/clean	IR	6.40102	6.73049	4.88511	3.96346	-1.51591	2.24107
55755	Q96SN8	CDK5RAP2	RI:CDK5RAP2-235-exon32;CDK5RAP2-201-intron33	RI	5.292	6.72816	4.35904	4.16115	-0.93296	1.54658
2874	Q13227	GPS2	RI:GPS2-209-exon5;GPS2-201-intron5	RI	5.07283	6.72584	1.299	2.57678	-3.77383	4.20135
10845	O76031	CLPX	CLPX/ENST00000300107_Intron11/clean	IR	5.76241	6.72584	3.7788	3.64766	-1.98361	3.41187
387882	Q8TAD7	C12orf75	SE:C12orf75-201-exon3;C12orf75-208-int2	SE	-7.85375	6.72354	-2.51046	4.01189	5.34329	3.32248
10540	Q13561	DCTN2	DCTN2/ENST00000548249_Intron1/clean	IR	4.87028	6.72354	3.48354	3.94709	-1.38674	3.07343
23567	Q9UL40	ZNF346	SE:ZNF346-202-exon2;ZNF346-201-int1	SE	6.47278	6.72125	4.28644	3.63457	-2.18635	2.94203
27102	Q9BQI3	EIF2AK1	EIF2AK1/ENST00000199389_Intron9/clean	IR	5.28903	6.72125	3.86127	3.59367	-1.42776	3.41187
		CD99	SE:CD99-205-exon3;CD99-204-int2	SE	-5.16316	6.72125	-0.491026	1.76552	4.67213	4.1798
55014	P56962	STX17	SE:STX17-201-exon5;STX17-208-int5	SE	-5.65988	6.72125	-0.930944	1.83986	4.72894	4.25259
1654	O00571	DDX3X	RI:DDX3X-226-exon1;DDX3X-201-intron6	RI	5.36714	6.72125	4.55902	4.31069	-0.808113	2.58712
27042	Q68CQ4	UTP25	UTP25/ENST00000491415_Intron4/clean	IR	5.41915	6.71897	4.27819	4.32422	-1.14096	2.18001
2030	Q99808	SLC29A1	SLC29A1/ENST00000371708_Intron7/clean	IR	5.31812	6.71897	3.53162	3.3624	-1.78649	3.76305
1314	P53621	COPA	COPA/ENST00000241704_Intron23/clean	IR	5.90252	6.71897	3.29506	3.89017	-2.60745	3.71173
55320	Q6P0N0	MIS18BP1	MIS18BP1/ENST00000310806_Intron13/clean	IR	5.94007	6.71897	3.66972	4.01502	-2.27034	3.09859
54602	Q9NV92	NDFIP2	A3SS:NDFIP2-201-exon5;NDFIP2-203-exon5	A3SS	-7.92865	6.71897	-1.71342	3.07516	6.21523	3.58384
1022	P50613	CDK7	SE:CDK7-201-exon3;CDK7-207-int2	SE	-5.15867	6.71897	-1.35094	3.14804	3.80772	4.25181
2990	P08236	GUSB	GUSB/ENST00000304895_Intron3/clean	IR	5.34772	6.71897	4.29055	4.18376	-1.05717	2.75563
51136	Q5M7Z0	RNFT1	RNFT1/ENST00000305783_Intron7/clean	IR	6.87924	6.7167	4.29665	4.02595	-2.58259	2.23131
54108	Q9NRG0	CHRAC1	A3SS:CHRAC1-201-exon2;CHRAC1-203-exon2	A3SS	-5.39651	6.7167	-2.47236	3.96086	2.92415	3.46352
409	P32121	ARRB2	SE:ARRB2-201-exon4;ARRB2-202-int3	SE	-5.6745	6.7167	-0.890997	1.91367	4.7835	4.30016
3275	P55345	PRMT2	A3SS:PRMT2-215-exon2;PRMT2-201-exon6	A3SS	4.60062	6.71444	4.95956	4.25649	0.358945	1.20532
2314	Q13045	FLII	A5SS:FLII-201-exon27;FLII-212-exon2	A5SS	-6.49411	6.71444	-2.27506	4.08938	4.21905	3.66628
		VARS1	RI:VARS1-224-exon1;VARS1-215-intron19	RI	5.6092	6.71444	3.74016	3.20742	-1.86904	3.85445
51652	Q9Y3E7	CHMP3	CHMP3/ENST00000263856_Intron1/clean	IR	4.7914	6.7122	3.35916	4.01682	-1.43224	3.58498
3796	O00139	KIF2A	SE:KIF2A-210-exon2;KIF2A-201-int7	SE	5.21302	6.70997	1.78569	3.17138	-3.42733	4.32331
55577	Q9UJ70	NAGK	NAGK/ENST00000244204_Intron4/clean	IR	4.603	6.70997	3.02005	4.01055	-1.58294	3.28435
51399	Q9Y296	TRAPPC4	SE:TRAPPC4-214-exon3;TRAPPC4-211-int2	SE	-5.51629	6.70997	-3.49471	4.32331	2.02158	3.36708
8202	Q9Y6Q9	NCOA3	NCOA3/ENST00000371997_Intron13/clean	IR	4.6024	6.70997	4.24138	4.19654	-0.361025	0.901748
79023	Q8NFH4	NUP37	NUP37/ENST00000251074_Intron8/clean	IR	5.86784	6.70997	4.68646	3.73692	-1.18138	2.77487
8087	P51114	FXR1	FXR1/ENST00000357559_Intron4/clean	IR	5.16188	6.70997	5.22947	3.70166	0.0675926	0.0554342
2177	Q9BXW9	FANCD2	RI:FANCD2-217-exon1;FANCD2-201-intron40	RI	5.22523	6.70774	3.01828	3.77798	-2.20695	3.44492
23534	Q9Y5L0	TNPO3	TNPO3/ENST00000265388_Intron9/clean	IR	4.53439	6.70774	3.39197	3.92948	-1.14242	2.9104
3837	Q14974	KPNB1	KPNB1/ENST00000290158_Intron16/clean	IR	5.00856	6.70774	4.02525	4.23582	-0.983303	2.78206
84928	Q96SK2	TMEM209	TMEM209/ENST00000397622_Intron14/clean	IR	4.11698	6.70774	2.68092	3.65578	-1.43606	2.7608
8518	O95163	ELP1	ELP1/ENST00000374647_Intron20/clean	IR	5.05547	6.70774	3.94672	4.26922	-1.10875	2.60714
79587	Q9HA77	CARS2	A5SS:CARS2-217-exon4;CARS2-201-exon10	A5SS	6.56897	6.70774	3.87462	2.94396	-2.69434	3.78454
23207	Q8IWE5	PLEKHM2	SE:PLEKHM2-202-exon7;PLEKHM2-201-int6	SE	-7.03099	6.70774	-4.18718	3.51342	2.84381	3.96559
5048	P43034	PAFAH1B1	PAFAH1B1/ENST00000397195_Intron9/clean	IR	4.92265	6.70333	4.41906	4.06098	-0.503592	1.48759
8881	Q13042	CDC16	CDC16/ENST00000252457_Intron4/clean	IR	5.28046	6.70333	3.62307	3.74658	-1.65739	3.17214
9677	Q6PFW1	PPIP5K1	A3SS:PPIP5K1-209-exon3;PPIP5K1-201-exon8	A3SS	6.14665	6.70333	2.55681	2.77819	-3.58984	3.47043
27300	Q6NX49	ZNF544	A3SS:ZNF544-201-exon3;ZNF544-203-exon6	A3SS	-5.1557	6.69897	-3.05449	3.75738	2.10121	3.96542
1111	O14757	CHEK1	SE:CHEK1-203-exon3;CHEK1-202-int2	SE	-6.86437	6.69897	-2.31311	2.83103	4.55127	4.0804
1429	Q08257	CRYZ	A3SS:CRYZ-201-exon7;CRYZ-203-exon7	A3SS	-5.5646	6.6968	-2.20559	3.37128	3.35901	4.25259
199990	Q6NZ36	FAAP20	FAAP20/ENST00000378546_Intron2/clean	IR	4.97387	6.69465	4.55934	4.2426	-0.414527	1.515
92609	Q3ZCQ8	TIMM50	SE:TIMM50-201-exon5;TIMM50-215-int4	SE	-5.73089	6.69465	-3.49609	4.12378	2.23479	2.93922
3275	P55345	PRMT2	PRMT2/ENST00000355680_Intron8/clean	IR	5.52144	6.69465	1.77595	3.78878	-3.74549	3.45221
6522	P04920	SLC4A2	SLC4A2/ENST00000413384_Intron17/clean	IR	5.36035	6.69465	4.4116	3.47508	-0.948754	2.7679
10181	P52756	RBM5	RBM5/ENST00000347869_Intron23/clean	IR	6.06797	6.69465	2.59223	2.1252	-3.47574	4.16877
10181	P52756	RBM5	RI:RBM5-213-exon3;RBM5-201-intron23	RI	6.06797	6.69465	2.59223	2.1252	-3.47574	4.16877
9820	Q14999	CUL7	CUL7/ENST00000265348_Intron2/clean	IR	5.44025	6.6925	4.50696	3.76086	-0.933281	2.31687
5213	P08237	PFKM	PFKM/ENST00000312352_Intron13/clean	IR	4.70643	6.6925	3.57755	4.06098	-1.12888	2.24808
51185	Q96SW2	CRBN	SE:CRBN-201-exon10;CRBN-202-int9	SE	-8.09702	6.6925	-3.08294	3.48549	5.01408	3.64604
83549	Q9HA47	UCK1	UCK1/ENST00000372210_Intron5/clean	IR	4.77163	6.6925	4.77849	4.32331	0.00686551	0.00814902
26277	Q9BSI4	TINF2	RI:TINF2-218-exon4;TINF2-201-intron8	RI	4.90262	6.6925	0.872597	2.76374	-4.03002	3.63698
3980	P49916	LIG3	LIG3/ENST00000262327_Intron5/clean	IR	5.03053	6.6925	2.58111	4.04048	-2.44942	4.17457
9519	P62380	TBPL1	SE:TBPL1-201-exon6;TBPL1-206-int2	SE	-6.44772	6.69037	-1.02557	2.65606	5.42215	3.8922
65220	O95544	NADK	NADK/ENST00000341991_Intron10/clean	IR	5.28837	6.68825	3.21245	3.92026	-2.07591	2.42845
6827	P63272	SUPT4H1	SE:SUPT4H1-201-exon3;SUPT4H1-205-int2	SE	-5.05379	6.68825	-0.420502	1.57247	4.63329	4.32331
29789	Q9NTK5	OLA1	SE:OLA1-201-exon2;OLA1-202-int1	SE	-6.21038	6.68825	-2.5049	4.1512	3.70547	3.80295
55002	Q6UWJ1	TMCO3	TMCO3/ENST00000375391_Intron4/clean	IR	5.21654	6.68825	4.68823	4.07366	-0.528306	1.39599
1434	P55060	CSE1L	CSE1L/ENST00000262982_Intron8/clean	IR	4.87374	6.68825	3.1593	3.52945	-1.71443	3.64672
3801	Q9BVG8	KIFC3	KIFC3/ENST00000379655_Intron7/clean	IR	5.21278	6.68613	4.28087	4.18776	-0.931915	2.33039
220	P47895	ALDH1A3	ALDH1A3/ENST00000329841_Intron1/clean	IR	4.78379	6.68613	3.46042	4.1798	-1.32336	3.31842
55699	Q9NSE4	IARS2	IARS2/ENST00000366922_Intron4/clean	IR	5.05012	6.68403	3.13298	3.14791	-1.91714	3.93293
2180	P33121	ACSL1	SE:ACSL1-201-exon11;ACSL1-206-int10	SE	-7.99186	6.68403	-3.67612	2.75348	4.31574	3.81142
51497	Q8IXH7	NELFCD	RI:NELFCD-206-exon1;NELFCD-201-intron9	RI	5.05025	6.68403	3.50577	3.55633	-1.54448	3.68322
		AARS1	AARS1/ENST00000261772_Intron5/clean	IR	5.89285	6.68194	3.72359	3.52181	-2.16926	3.94498
790	P27708	CAD	CAD/ENST00000264705_Intron25/clean	IR	5.02497	6.68194	4.19284	4.18709	-0.832133	1.4395
891	P14635	CCNB1	SE:CCNB1-201-exon5;CCNB1-206-int4	SE	-5.59647	6.68194	-0.98691	2.63645	4.60956	4.32331
		H2AZ2	ALE:H2AZ2-202-exon5;H2AZ2-201-exon5	ALE	-6.29169	6.67985	-3.14838	4.12552	3.14331	3.69552
9703	Q14667	KIAA0100	KIAA0100/ENST00000528896_Intron19/clean	IR	5.66219	6.67985	4.26251	3.66623	-1.39969	3.36642
5576	P13861	PRKAR2A	SE:PRKAR2A-201-exon10;PRKAR2A-205-int3	SE	-8.81452	6.67985	-3.02157	3.99931	5.79296	2.93845
64847	Q8TB22	SPATA20	RI:SPATA20-204-exon11;SPATA20-201-intron12	RI	5.42987	6.67985	2.02353	3.60107	-3.40634	3.21619
9776	O75143	ATG13	ATG13/ENST00000359513_Intron8/clean	IR	5.60303	6.67778	3.73006	4.02595	-1.87297	2.93396
8189	Q92797	SYMPK	SYMPK/ENST00000245934_Intron21/clean	IR	4.86831	6.67778	3.82179	3.90365	-1.04652	2.32858
2316	P21333	FLNA	A5SS:FLNA-218-exon9;FLNA-201-exon8	A5SS	4.79256	6.67778	3.71993	4.1152	-1.07263	2.49059
3300	P25686	DNAJB2	RI:DNAJB2-201-exon9;DNAJB2-202-intron9	RI	4.85558	6.67778	2.47967	4.07831	-2.37591	3.94499
476	P05023	ATP1A1	ATP1A1/ENST00000295598_Intron21/clean	IR	4.73081	6.67778	2.92027	4.25649	-1.81055	3.72497
11128	O14802	POLR3A	RI:POLR3A-206-exon1;POLR3A-201-intron29	RI	4.88825	6.67778	4.56606	4.25493	-0.322191	0.731389
		ENST00000651486	A3SS:ENST00000651486-exon8;ENST00000651774-exon4	A3SS	-5.65162	6.67778	-3.76274	4.0846	1.88889	3.62307
790	P27708	CAD	CAD/ENST00000264705_Intron3/clean	IR	4.86957	6.67778	3.27578	4.02228	-1.5938	3.31205
10985	Q92616	GCN1	GCN1/ENST00000300648_Intron8/clean	IR	5.03346	6.67572	4.64682	3.63168	-0.386638	1.02921
661	P05423	POLR3D	SE:POLR3D-201-exon5;POLR3D-204-int3	SE	-5.0022	6.67572	-0.889812	2.85042	4.11239	4.00174
5695	Q99436	PSMB7	SE:PSMB7-201-exon5;PSMB7-206-int4	SE	-5.54242	6.67572	-0.154305	0.383488	5.38812	4.15864
8446	O75319	DUSP11	SE:DUSP11-201-exon8;DUSP11-205-int7	SE	-6.15826	6.67572	-0.855476	2.48529	5.30279	4.04624
7337	Q05086	UBE3A	UBE3A/ENST00000566215_Intron9/clean	IR	4.72194	6.67572	4.23762	4.16877	-0.484319	1.16771
345778	Q5HYI7	MTX3	MTX3/ENST00000509852_Intron5/clean	IR	4.66248	6.67572	3.50796	3.3853	-1.15452	2.3437
311	P50995	ANXA11	ANXA11/ENST00000372231_Intron4/clean	IR	4.50269	6.67162	4.40726	4.25493	-0.0954233	0.111171
51184	Q9UHW5	GPN3	GPN3/ENST00000228827_Intron4/clean	IR	4.72506	6.67162	2.89831	3.66628	-1.82674	3.76193
648	P35226	BMI1	BMI1/ENST00000376663_Intron8/clean	IR	5.19519	6.67162	4.6298	4.1512	-0.565385	1.55646
51602	Q9Y2X3	NOP58	NOP58/ENST00000264279_Intron9/clean	IR	5.3778	6.66756	3.53636	4.09963	-1.84144	3.62449
9703	Q14667	KIAA0100	KIAA0100/ENST00000528896_Intron4/clean	IR	5.53007	6.66756	3.84802	4.20204	-1.68205	3.14557
23223	Q5JTH9	RRP12	RRP12/ENST00000370992_Intron6/clean	IR	5.61255	6.66756	4.79827	4.22475	-0.814282	1.8491
55544	Q9H0Z9	RBM38	SE:RBM38-203-exon3;RBM38-205-int2	SE	-7.65731	6.66555	-1.4503	1.79404	6.20701	2.99313
10914	P51003	PAPOLA	PAPOLA/ENST00000216277_Intron12/clean	IR	5.67387	6.66555	2.15025	2.14497	-3.52362	4.19246
5048	P43034	PAFAH1B1	SE:PAFAH1B1-202-exon9;PAFAH1B1-208-int3	SE	-5.02183	6.66354	-0.804244	2.5884	4.21759	3.55336
57211	Q86SQ4	ADGRG6	ADGRG6/ENST00000230173_Intron14/clean	IR	4.72697	6.66354	1.25983	2.2844	-3.46713	3.67338
1022	P50613	CDK7	SE:CDK7-201-exon7;CDK7-210-int5	SE	-6.18314	6.66354	-0.499046	1.66705	5.6841	3.31863
8567	Q8WXG6	MADD	MADD/ENST00000311027_Intron14/clean	IR	6.22749	6.66154	4.59827	4.2636	-1.62922	2.62668
		IARS1	SE:IARS1-202-exon21;IARS1-215-int20	SE	-6.58104	6.66154	-2.6847	4.23657	3.89633	3.44948
23345	Q8NF91	SYNE1	SE:SYNE1-204-exon23;SYNE1-206-int137	SE	-5.59146	6.66154	-3.10538	2.9901	2.48608	3.87055
		QARS1	SE:QARS1-201-exon9;QARS1-244-int8	SE	-7.12233	6.66154	-2.92104	4.25885	4.20129	3.49783
5591	P78527	PRKDC	PRKDC/ENST00000314191_Intron77/clean	IR	4.95249	6.66154	3.32471	3.98522	-1.62778	3.10942
10311	O14972	VPS26C	SE:VPS26C-201-exon4;VPS26C-207-int3	SE	-5.07708	6.66154	-1.71717	3.53563	3.35991	3.92843
83879	Q9BWT1	CDCA7	CDCA7/ENST00000435616_Intron5/clean	IR	-5.73916	6.66154	-4.60429	3.93198	1.13487	3.0794
6272	Q99523	SORT1	SORT1/ENST00000256637_Intron16/clean	IR	4.75957	6.65956	3.22357	3.68496	-1.536	3.50576
10776	P56211	ARPP19	SE:ARPP19-206-exon2;ARPP19-201-int1	SE	-5.8012	6.65956	-4.81323	3.61245	0.987966	2.32178
55823	Q9H270	VPS11	RI:VPS11-208-exon10;VPS11-207-intron12	RI	4.8916	6.65758	3.14426	3.3093	-1.74734	3.01456
11073	Q92547	TOPBP1	TOPBP1/ENST00000260810_Intron26/clean	IR	4.94832	6.65758	2.89595	3.37262	-2.05237	3.43054
55854	Q8WU90	ZC3H15	ZC3H15/ENST00000337859_Intron9/clean	IR	5.26855	6.65758	5.00583	3.91334	-0.262714	0.743213
3313	P38646	HSPA9	SE:HSPA9-203-exon11;HSPA9-201-int10	SE	4.87266	6.65561	2.88329	3.4683	-1.98937	3.81644
2339	P49354	FNTA	SE:FNTA-201-exon5;FNTA-214-int2	SE	-6.62696	6.65365	-1.725	3.55131	4.90195	3.31594
1434	P55060	CSE1L	CSE1L/ENST00000262982_Intron21/clean	IR	4.96767	6.65365	2.90293	3.95755	-2.06474	3.00489
950	Q14108	SCARB2	SCARB2/ENST00000264896_Intron5/clean	IR	4.71691	6.65365	2.83752	3.79613	-1.87939	3.86649
11345	P60520	GABARAPL2	SE:GABARAPL2-201-exon3;GABARAPL2-202-int2	SE	-5.23308	6.64975	-0.227786	0.678663	5.0053	4.32331
5937	P29558	RBMS1	RI:RBMS1-207-exon1;RBMS1-201-intron11	RI	5.06487	6.64975	2.32251	2.8166	-2.74236	4.06601
4791	Q00653	NFKB2	NFKB2/ENST00000189444_Intron9/clean	IR	4.87203	6.64975	3.54462	4.00305	-1.32741	3.22858
64847	Q8TB22	SPATA20	SPATA20/ENST00000006658_Intron12/clean	IR	5.43365	6.64975	2.02353	3.60107	-3.41012	3.14014
7916	P48634	PRRC2A	PRRC2A/ENST00000376007_Intron8/clean	IR	5.70292	6.64975	4.4945	3.60226	-1.20842	2.28463
1201	Q13286	CLN3	SE:CLN3-202-exon5;CLN3-203-int4	SE	-7.9629	6.64975	-1.78722	3.61132	6.17568	3.06927
10641	Q8WTW4	NPRL2	RI:NPRL2-209-exon2;NPRL2-201-intron4	RI	4.75062	6.64975	3.31086	3.73753	-1.43976	3.28258
54938	Q9NP81	SARS2	SARS2/ENST00000221431_Intron3/clean	IR	4.74814	6.64975	3.00208	3.67887	-1.74606	2.52216
26012	Q6X4W1	NSMF	SE:NSMF-204-exon5;NSMF-201-int4	SE	6.04539	6.64975	5.10398	3.82962	-0.941418	1.93076
64792	Q9H7X7	IFT22	SE:IFT22-201-exon2;IFT22-206-int1	SE	-5.21691	6.64782	-1.42002	3.09614	3.79688	3.74542
6874	O00268	TAF4	TAF4/ENST00000252996_Intron9/clean	IR	5.16941	6.64782	5.05364	4.06148	-0.115771	0.180182
57407	Q9HBL8	NMRAL1	NMRAL1/ENST00000283429_Intron4/clean	IR	5.29337	6.64782	3.01464	4.13194	-2.27873	3.03794
8697	Q9UJX2	CDC23	CDC23/ENST00000394886_Intron12/clean	IR	5.15	6.64782	4.72408	4.03012	-0.425918	1.45343
64777	Q96G75	RMND5B	RMND5B/ENST00000313386_Intron6/clean	IR	9.10309	6.64589	4.40544	4.20204	-4.69765	2.65451
64777	Q96G75	RMND5B	RI:RMND5B-204-exon4;RMND5B-201-intron6	RI	9.10309	6.64589	4.40544	4.20204	-4.69765	2.65451
23327	Q96PU5	NEDD4L	SE:NEDD4L-202-exon4;NEDD4L-259-int2	SE	-6.30475	6.64589	0.455063	1.34172	6.75982	3.76351
55110	Q96A72	MAGOHB	MAGOHB/ENST00000320756_Intron4/clean	IR	4.70933	6.64397	3.80648	4.04915	-0.902852	2.05473
55246	Q86WR0	CCDC25	SE:CCDC25-201-exon2;CCDC25-209-int1	SE	-5.20583	6.64397	-0.326496	0.918193	4.87934	3.80695
55823	Q9H270	VPS11	VPS11/ENST00000621676_Intron12/clean	IR	4.82517	6.64397	3.14426	3.3093	-1.6809	3.07855
9820	Q14999	CUL7	RI:CUL7-208-exon6;CUL7-201-intron6	RI	5.31128	6.64397	4.29497	4.02595	-1.01631	2.18434
38	P24752	ACAT1	SE:ACAT1-201-exon10;ACAT1-215-int9	SE	-5.03322	6.64207	-1.85223	3.78036	3.18098	3.43965
6813	Q15833	STXBP2	STXBP2/ENST00000221283_Intron1/clean	IR	5.48884	6.64207	3.3083	4.28819	-2.18054	3.50913
5476	P10619	CTSA	A5SS:CTSA-201-exon1;CTSA-204-exon1	A5SS	-4.29639	6.64207	-2.97313	3.64612	1.32326	2.19153
10985	Q92616	GCN1	RI:GCN1-205-exon1;GCN1-201-intron8	RI	5.04609	6.64016	4.64682	3.63168	-0.39927	1.09203
55920	Q9P258	RCC2	RCC2/ENST00000375433_Intron10/clean	IR	4.89736	6.64016	4.12102	4.1512	-0.776339	2.33801
11198	Q9Y5B9	SUPT16H	SUPT16H/ENST00000216297_Intron19/clean	IR	5.54408	6.64016	4.3065	3.2469	-1.23758	3.38566
10915	O14776	TCERG1	SE:TCERG1-212-exon2;TCERG1-201-int4	SE	-4.71976	6.64016	-2.87687	3.44799	1.84289	3.11308
		RARS1	SE:RARS1-201-exon4;RARS1-204-int3	SE	-5.66262	6.64016	-2.72378	3.88537	2.93884	3.04263
22978	P49902	NT5C2	SE:NT5C2-201-exon17;NT5C2-204-int5	SE	-7.40826	6.64016	-1.70075	3.8115	5.70751	3.78882
56052	Q9BT22	ALG1	SE:ALG1-201-exon8;ALG1-213-int6	SE	-6.24403	6.64016	-0.587815	1.89357	5.65621	4.01502
79888	Q8NF37	LPCAT1	LPCAT1/ENST00000283415_Intron5/clean	IR	4.82268	6.63827	4.87701	4.32331	0.0543328	0.0554342
55832	Q86VP6	CAND1	CAND1/ENST00000544619_Intron1/clean	IR	4.87518	6.63827	2.62731	3.54736	-2.24787	3.64612
1314	P53621	COPA	COPA/ENST00000241704_Intron17/clean	IR	4.76965	6.63639	1.96677	3.27689	-2.80287	4.07007
57003	Q96A33	CCDC47	CCDC47/ENST00000225726_Intron2/clean	IR	4.68576	6.63639	2.19155	3.51785	-2.49422	4.18376
254428	Q8IVJ1	SLC41A1	SLC41A1/ENST00000367137_Intron9/clean	IR	6.54141	6.63639	6.1233	3.40319	-0.418115	0.867063
55127	Q9H583	HEATR1	HEATR1/ENST00000366581_Intron24/clean	IR	5.87648	6.63639	4.94946	4.19246	-0.927018	2.29785
5982	P35250	RFC2	SE:RFC2-201-exon2;RFC2-205-int1	SE	-4.75651	6.63639	-0.687873	2.39264	4.06864	4.01909
285761	Q8N8Z6	DCBLD1	SE:DCBLD1-201-exon12;DCBLD1-212-int3	SE	-4.66598	6.63639	-2.79515	3.5708	1.87083	2.50424
		AARS1	AARS1/ENST00000261772_Intron6/clean	IR	5.51348	6.63451	3.39941	3.7576	-2.11406	3.96163
9188	Q9NR30	DDX21	SE:DDX21-201-exon9;DDX21-204-int8	SE	-7.7288	6.63451	-1.60178	3.55831	6.12702	3.16706
4552	Q9UBK8	MTRR	MTRR/ENST00000264668_Intron13/clean	IR	5.49503	6.63264	5.0843	4.2161	-0.410728	1.1854
		CSF2RA	CSF2RA/ENST00000355432_Intron3/clean	IR	4.59752	6.63078	2.40218	3.58845	-2.19534	4.02595
3092	O00291	HIP1	HIP1/ENST00000336926_Intron13/clean	IR	5.37684	6.63078	3.60805	3.47207	-1.76878	2.75477
10049	O75190	DNAJB6	DNAJB6/ENST00000262177_Intron7/clean	IR	4.8402	6.63078	2.77068	3.32516	-2.06952	4.04915
113174	Q96ER3	SAAL1	SAAL1/ENST00000524803_Intron3/clean	IR	5.43703	6.63078	4.09841	3.48871	-1.33862	3.48517
115024	Q969T7	NT5C3B	SE:NT5C3B-205-exon5;NT5C3B-216-int3	SE	4.45323	6.63078	3.77301	3.94668	-0.680225	2.09311
9643	Q15014	MORF4L2	SE:MORF4L2-202-exon3;MORF4L2-201-int2	SE	-5.30062	6.63078	-4.29046	3.58389	1.01015	2.98728
3842	Q92973	TNPO1	TNPO1/ENST00000337273_Intron15/clean	IR	5.21538	6.62893	3.35319	4.02595	-1.86219	3.50605
29098	Q9HD47	RANGRF	A3SS:RANGRF-201-exon4;RANGRF-205-exon4	A3SS	-5.05947	6.62893	-1.04143	3.09772	4.01804	4.24565
7358	O60701	UGDH	SE:UGDH-201-exon4;UGDH-202-int3	SE	-4.92377	6.62893	-0.497777	1.82919	4.42599	4.32148
10844	Q9BSJ2	TUBGCP2	A3SS:TUBGCP2-228-exon2;TUBGCP2-210-exon2	A3SS	5.06106	6.62893	3.75768	3.52925	-1.30338	2.69103
		AARS1	AARS1/ENST00000261772_Intron20/clean	IR	5.02742	6.62709	3.02426	3.98546	-2.00316	3.84528
6125	P46777	RPL5	SE:RPL5-202-exon2;RPL5-209-int1	SE	-4.80245	6.62525	0.249328	0.845584	5.05178	4.32422
9129	O43395	PRPF3	SE:PRPF3-207-exon4;PRPF3-201-int3	SE	-4.78132	6.62525	-3.48198	3.46672	1.29933	3.23035
9557	Q86WJ1	CHD1L	SE:CHD1L-202-exon11;CHD1L-212-int10	SE	-6.80389	6.62525	-4.15693	3.59209	2.64697	3.92261
10531	Q5JRX3	PITRM1	PITRM1/ENST00000224949_Intron13/clean	IR	5.62652	6.62342	3.10252	3.37066	-2.524	4.0013
23225	Q8TEM1	NUP210	NUP210/ENST00000254508_Intron12/clean	IR	4.70203	6.62342	2.97812	3.84528	-1.72391	3.3987
54108	Q9NRG0	CHRAC1	SE:CHRAC1-201-exon2;CHRAC1-203-int1	SE	-5.4026	6.62342	-2.47845	3.83454	2.92415	3.46352
55699	Q9NSE4	IARS2	IARS2/ENST00000366922_Intron20/clean	IR	4.77917	6.62342	2.76862	3.58252	-2.01055	3.72981
147694	Q8NEK5	ZNF548	SE:ZNF548-211-exon2;ZNF548-206-int2	SE	-7.18874	6.6216	-0.378256	0.123986	6.81048	4.32422
84950	Q8NAV1	PRPF38A	PRPF38A/ENST00000257181_Intron4/clean	IR	5.16346	6.6216	3.8334	4.27246	-1.33006	3.05549
2074	Q03468	ERCC6	ERCC6/ENST00000355832_Intron11/clean	IR	4.72558	6.6216	4.08543	4.18776	-0.64015	2.28005
55705	Q96P70	IPO9	IPO9/ENST00000361565_Intron11/clean	IR	5.54936	6.61979	2.58785	3.58362	-2.96151	3.7045
648	P35226	BMI1	RI:BMI1-205-exon4;BMI1-201-intron4	RI	4.89109	6.61979	4.45289	3.53846	-0.438204	1.43666
55334	Q9NUM3	SLC39A9	SE:SLC39A9-202-exon4;SLC39A9-210-int3	SE	-5.45328	6.61979	-1.25141	2.9606	4.20187	3.45766
9652	Q6PGP7	TTC37	TTC37/ENST00000358746_Intron12/clean	IR	6.31852	6.61979	3.7807	3.99798	-2.53782	3.52962
259266	Q8IZT6	ASPM	ASPM/ENST00000294732_Intron13/clean	IR	5.16685	6.61979	3.59204	4.04915	-1.57481	3.26607
		GPR89B	SE:GPR89B-201-exon2;GPR89B-203-int1	SE	-5.071	6.61798	-2.46825	3.43746	2.60275	2.53042
6905	Q15813	TBCE	SE:TBCE-220-exon3;TBCE-227-int1	SE	-5.26917	6.61798	-3.27045	4.2636	1.99873	2.56511
10250	Q8IYB3	SRRM1	SE:SRRM1-207-exon4;SRRM1-201-int8	SE	-4.40762	6.61798	-2.899	3.17671	1.50861	3.18293
24144	Q9UBB9	TFIP11	SE:TFIP11-204-exon3;TFIP11-211-int2	SE	-4.78213	6.61439	0.373603	0.978337	5.15574	3.92261
55773	Q9NUY8	TBC1D23	SE:TBC1D23-202-exon15;TBC1D23-201-int14	SE	-4.92188	6.61439	-2.55674	3.32597	2.36514	3.9646
55183	Q5UIP0	RIF1	RIF1/ENST00000243326_Intron20/clean	IR	5.00911	6.61261	3.16144	3.97357	-1.84766	2.75629
2621	Q14393	GAS6	GAS6/ENST00000327773_Intron8/clean	IR	4.93973	6.61261	4.45908	4.14267	-0.480651	0.986371
10128	P42704	LRPPRC	LRPPRC/ENST00000260665_Intron14/clean	IR	4.88054	6.60906	2.40331	3.60667	-2.47723	3.96141
11276	Q9UMZ2	SYNRG	SYNRG/ENST00000612223_Intron4/clean	IR	4.1123	6.60906	3.43769	3.86026	-0.674614	1.8219
6050	P13489	RNH1	RI:RNH1-209-exon4;RNH1-202-intron4	RI	4.77178	6.60906	4.96272	4.04335	0.190938	0.353652
6059	P61221	ABCE1	ABCE1/ENST00000296577_Intron16/clean	IR	4.63768	6.60906	2.565	3.58845	-2.07268	3.94933
6050	P13489	RNH1	RNH1/ENST00000356187_Intron4/clean	IR	4.7714	6.6073	4.96272	4.04335	0.191317	0.354464
23507	Q6P9F7	LRRC8B	LRRC8B/ENST00000330947_Intron5/clean	IR	4.75741	6.6073	3.98133	4.16749	-0.776081	1.04833
5270	P07093	SERPINE2	SERPINE2/ENST00000258405_Intron7/clean	IR	4.74637	6.6073	3.76288	4.12263	-0.983488	2.94471
51	Q15067	ACOX1	ACOX1/ENST00000293217_Intron11/clean	IR	4.48953	6.60555	4.26556	4.21538	-0.223968	0.585001
10961	P30040	ERP29	A3SS:ERP29-204-exon2;ERP29-201-exon2	A3SS	4.60106	6.6038	4.04659	3.99591	-0.554472	1.83482
55037	Q96EY7	PTCD3	PTCD3/ENST00000254630_Intron21/clean	IR	5.01088	6.6038	2.95679	3.75296	-2.05409	3.90713
10054	Q9UBT2	UBA2	UBA2/ENST00000246548_Intron2/clean	IR	5.41162	6.6038	2.38828	3.11594	-3.02334	4.08991
10923	P53999	SUB1	SE:SUB1-201-exon4;SUB1-204-int2	SE	-6.19611	6.6038	0.555322	1.84547	6.75144	4.16241
373156	Q9Y2Q3	GSTK1	A5SS:GSTK1-201-exon5;GSTK1-202-exon4	A5SS	-4.61962	6.6038	-1.36913	3.36134	3.25049	3.71904
8729	Q92538	GBF1	RI:GBF1-236-exon34;GBF1-201-intron34	RI	6.83343	6.6038	3.76385	3.42609	-3.06958	2.70272
79932	Q8IZA0	KIAA0319L	A3SS:KIAA0319L-201-exon19;KIAA0319L-221-exon19	A3SS	-7.88372	6.60206	-3.41384	3.56757	4.46988	3.09536
9793	Q14008	CKAP5	CKAP5/ENST00000354558_Intron31/clean	IR	5.09766	6.60206	3.52218	4.04479	-1.57548	3.18095
256364	Q32P44	EML3	EML3/ENST00000394773_Intron20/clean	IR	5.49374	6.60206	2.08766	2.08396	-3.40608	3.61166
153396	Q8NDZ6	TMEM161B	MXE:TMEM161B-DT-227-exon4;TMEM161B-DT-202-exon4	MXE	-6.24531	6.60206	-3.76066	3.24062	2.48465	2.75528
53981	Q9P2I0	CPSF2	CPSF2/ENST00000298875_Intron1/clean	IR	4.61081	6.60033	3.38349	3.82687	-1.22732	2.55377
11073	Q92547	TOPBP1	TOPBP1/ENST00000260810_Intron9/clean	IR	6.34173	6.60033	4.44174	4.25649	-1.89999	2.83866
23039	Q9UIA9	XPO7	XPO7/ENST00000252512_Intron27/clean	IR	5.14973	6.60033	3.82776	4.29243	-1.32198	2.87738
23012	Q9Y2H1	STK38L	STK38L/ENST00000389032_Intron9/clean	IR	4.63733	6.5986	2.8675	3.54754	-1.76983	3.64612
648	P35226	BMI1	BMI1/ENST00000376663_Intron4/clean	IR	4.86887	6.5986	4.45289	3.53846	-0.415982	1.38562
		QARS1	QARS1/ENST00000306125_Intron5/clean	IR	4.98052	6.5986	4.07467	4.21753	-0.905849	2.24447
10845	O76031	CLPX	CLPX/ENST00000300107_Intron12/clean	IR	5.10839	6.5986	3.13079	3.90343	-1.97759	3.67999
9552	O75391	SPAG7	RI:SPAG7-207-exon6;SPAG7-201-intron6	RI	4.59853	6.5986	4.13891	4.25649	-0.45962	1.38309
54566	Q9H329	EPB41L4B	EPB41L4B/ENST00000374557_Intron9/clean	IR	6.84647	6.5986	4.28452	3.06188	-2.56195	3.20868
3655	P23229	ITGA6	SE:ITGA6-202-exon20;ITGA6-205-int2	SE	-6.95935	6.5986	-2.88946	3.87655	4.06989	2.90282
58500	P15622	ZNF250	ZNF250/ENST00000292579_Intron4/clean	IR	4.77858	6.59688	4.35162	4.04818	-0.426961	0.572597
6152	P83731	RPL24	A3SS:RPL24-201-exon5;RPL24-206-exon5	A3SS	-5.34477	6.59517	0.157062	0.435396	5.50184	4.18177
10469	O43615	TIMM44	TIMM44/ENST00000270538_Intron3/clean	IR	6.29957	6.59517	5.22658	3.43263	-1.073	2.42459
327	P13798	APEH	APEH/ENST00000296456_Intron11/clean	IR	5.4159	6.59517	3.27155	4.21753	-2.14436	3.76099
55687	O75648	TRMU	A3SS:TRMU-201-exon5;TRMU-203-exon4	A3SS	6.06421	6.59346	2.82618	4.09909	-3.23803	2.93656
9616	Q9UBF6	RNF7	SE:RNF7-201-exon2;RNF7-205-int1	SE	-5.36182	6.59346	-0.297775	0.993559	5.06405	4.20204
667	Q03001	DST	DST/ENST00000244364_Intron31/clean	IR	5.3951	6.59176	4.09933	4.05257	-1.29577	2.28276
7403	O15550	KDM6A	SE:KDM6A-201-exon13;KDM6A-209-int12	SE	-8.09939	6.58838	-3.38548	4.08302	4.71391	2.45474
23020	O75643	SNRNP200	SNRNP200/ENST00000323853_Intron24/clean	IR	5.88903	6.58838	3.7125	3.04764	-2.17653	4.0013
116138	Q9BQ90	KLHDC3	KLHDC3/ENST00000244670_Intron1/clean	IR	4.44796	6.58838	4.06338	4.20204	-0.384578	0.718971
26046	O94822	LTN1	LTN1/ENST00000361371_Intron24/clean	IR	5.45965	6.58503	3.93708	4.03245	-1.52257	2.4152
2870	P43250	GRK6	GRK6/ENST00000355472_Intron8/clean	IR	5.41426	6.58503	3.55022	3.427	-1.86404	3.65243
26355	Q96A26	FAM162A	SE:FAM162A-203-exon3;FAM162A-210-int2	SE	-6.55263	6.58503	-0.957821	2.95732	5.59481	3.89879
10525	Q9Y4L1	HYOU1	HYOU1/ENST00000617285_Intron2/clean	IR	6.21172	6.58336	3.50792	2.93392	-2.7038	3.87007
9879	Q7L014	DDX46	DDX46/ENST00000354283_Intron17/clean	IR	6.0454	6.58336	4.91609	3.06311	-1.12931	2.62252
51246	Q8N114	SHISA5	A3SS:SHISA5-201-exon6;SHISA5-213-exon3	A3SS	-4.39033	6.58336	0.610616	1.37355	5.00094	4.28819
		ENST00000569969	RI:ENST00000569969-exon7;SPNS1-201-intron6	RI	4.92148	6.5817	3.87609	3.90701	-1.04538	2.19107
2314	Q13045	FLII	FLII/ENST00000327031_Intron3/clean	IR	5.20461	6.5817	4.25774	3.63042	-0.946864	3.00647
9260	Q9NR12	PDLIM7	MXE:PDLIM7-201-exon5;PDLIM7-203-exon5	MXE	-5.96931	6.5817	-1.218	1.84429	4.75131	4.06702
10531	Q5JRX3	PITRM1	PITRM1/ENST00000224949_Intron9/clean	IR	5.41431	6.5784	3.01868	3.94681	-2.39563	3.9815
10914	P51003	PAPOLA	PAPOLA/ENST00000216277_Intron15/clean	IR	5.06487	6.5784	2.55179	3.64702	-2.51308	3.96091
11073	Q92547	TOPBP1	RI:TOPBP1-206-exon1;TOPBP1-201-intron9	RI	6.37003	6.5784	4.44174	4.25649	-1.92829	2.78562
1632	P42126	ECI1	ECI1/ENST00000301729_Intron3/clean	IR	4.82919	6.5784	4.08218	4.18243	-0.747007	2.11734
114883	Q96SU4	OSBPL9	SE:OSBPL9-209-exon7;OSBPL9-203-int9	SE	4.85967	6.5784	2.97979	3.27675	-1.87988	3.27252
1654	O00571	DDX3X	DDX3X/ENST00000399959_Intron6/clean	IR	5.20298	6.57512	4.55902	4.31069	-0.643961	2.20917
5025	Q99571	P2RX4	P2RX4/ENST00000337233_Intron6/clean	IR	4.22503	6.57512	2.8835	3.81396	-1.34152	2.49068
6272	Q99523	SORT1	SORT1/ENST00000256637_Intron15/clean	IR	4.34018	6.57512	3.00582	3.8514	-1.33436	3.0557
9412	Q13503	MED21	SE:MED21-201-exon2;MED21-202-int1	SE	-4.46542	6.57512	0.79366	2.41578	5.25909	4.26201
23233	Q9Y2D4	EXOC6B	SE:EXOC6B-209-exon22;EXOC6B-201-int21	SE	6.50206	6.57512	2.98992	2.31425	-3.51214	3.7816
5955	Q14257	RCN2	RCN2/ENST00000394885_Intron2/clean	IR	4.83532	6.57349	4.47548	4.31785	-0.359832	1.10906
5253	O75151	PHF2	PHF2/ENST00000359246_Intron9/clean	IR	4.55894	6.57349	5.25618	4.31515	0.697244	2.10565
58485	Q9Y5R8	TRAPPC1	SE:TRAPPC1-201-exon2;TRAPPC1-207-int1	SE	-5.29424	6.57349	-0.941442	3.0056	4.35279	4.16241
8729	Q92538	GBF1	RI:GBF1-209-exon35;GBF1-201-intron36	RI	5.26503	6.57349	2.89457	3.63849	-2.37046	3.57139
9400	O94762	RECQL5	RECQL5/ENST00000317905_Intron5/clean	IR	6.24448	6.57187	4.00778	3.8776	-2.2367	2.37334
		GFUS	RI:GFUS-206-exon4;GFUS-201-intron4	RI	8.03537	6.57025	5.51772	2.62166	-2.51764	4.12843
4999	Q13416	ORC2	ORC2/ENST00000234296_Intron17/clean	IR	4.88386	6.57025	2.62873	3.67562	-2.25513	3.34702
7188	O00463	TRAF5	TRAF5/ENST00000261464_Intron7/clean	IR	4.96103	6.57025	2.72255	3.68067	-2.23847	3.46805
23536	Q9BUB4	ADAT1	SE:ADAT1-201-exon5;ADAT1-208-int4	SE	-5.25443	6.56864	-2.37045	3.92145	2.88397	2.74997
23397	Q15003	NCAPH	NCAPH/ENST00000240423_Intron10/clean	IR	5.34463	6.56864	3.01225	2.90714	-2.33238	3.11121
11222	P09001	MRPL3	SE:MRPL3-201-exon4;MRPL3-210-int3	SE	-5.87689	6.56864	-0.981459	2.84754	4.89543	3.39686
5036	Q9UQ80	PA2G4	PA2G4/ENST00000303305_Intron6/clean	IR	5.07148	6.56864	3.37424	3.89716	-1.69724	3.8115
8239	Q93008	USP9X	USP9X/ENST00000324545_Intron27/clean	IR	5.37606	6.56864	2.41107	2.31257	-2.96499	4.15802
51004	Q9Y2Z9	COQ6	RI:COQ6-204-exon4;COQ6-201-intron5	RI	5.98348	6.56703	1.74524	3.00197	-4.23823	3.51128
23065	Q8N766	EMC1	EMC1/ENST00000375199_Intron15/clean	IR	4.49582	6.56703	4.59122	4.25649	0.0954007	0.120739
27095	O43617	TRAPPC3	TRAPPC3/ENST00000373166_Intron2/clean	IR	4.86574	6.56384	1.43222	2.03119	-3.43352	4.16685
150468	Q8IYA6	CKAP2L	CKAP2L/ENST00000302450_Intron8/clean	IR	5.18933	6.56384	3.46562	4.22695	-1.7237	1.93284
8899	Q13523	PRPF4B	A3SS:PRPF4B-206-exon17;PRPF4B-205-exon16	A3SS	-5.72311	6.56384	-1.10781	2.29564	4.6153	3.99096
64795	Q9H871	RMND5A	RMND5A/ENST00000283632_Intron8/clean	IR	4.52263	6.56384	6.08765	4.32331	1.56501	3.59325
		QARS1	QARS1/ENST00000306125_Intron12/clean	IR	6.31415	6.56384	5.23391	3.27373	-1.08024	2.94123
6272	Q99523	SORT1	SORT1/ENST00000256637_Intron17/clean	IR	4.1228	6.56225	2.73995	3.74114	-1.38285	2.92019
55683	Q9P2N6	KANSL3	SE:KANSL3-201-exon19;KANSL3-204-int19	SE	-4.93383	6.55909	-2.51971	3.75329	2.41412	3.96317
11267	Q96H20	SNF8	SE:SNF8-201-exon3;SNF8-217-int2	SE	-6.03539	6.55909	-1.43872	3.53038	4.59667	3.77902
9318	P61201	COPS2	COPS2/ENST00000299259_Intron10/clean	IR	4.55277	6.55909	4.50734	4.25649	-0.0454294	0.0554342
8208	Q13112	CHAF1B	CHAF1B/ENST00000314103_Intron10/clean	IR	4.52742	6.55909	3.54234	4.09044	-0.985085	2.67213
839	P55212	CASP6	CASP6/ENST00000265164_Intron5/clean	IR	4.32239	6.55909	2.73813	3.63191	-1.58426	3.19198
55209	Q9C0A6	SETD5	RI:SETD5-240-exon3;SETD5-223-intron5	RI	5.5756	6.55909	5.73894	4.32148	0.163342	0.17193
994	P30305	CDC25B	SE:CDC25B-201-exon6;CDC25B-202-int5	SE	-4.6641	6.55596	-2.3386	3.99805	2.3255	4.1512
10987	Q92905	COPS5	SE:COPS5-212-exon3;COPS5-201-int6	SE	-4.66592	6.55596	-3.53886	3.97652	1.12707	3.18803
23304	Q8IWV8	UBR2	UBR2/ENST00000372899_Intron36/clean	IR	6.08193	6.55596	4.51511	3.92659	-1.56682	2.0472
124245	Q86VM9	ZC3H18	RI:ZC3H18-204-exon4;ZC3H18-201-intron11	RI	5.35112	6.55596	4.79021	3.76034	-0.560912	1.3216
9584	Q14498	RBM39	SE:RBM39-206-exon3;RBM39-201-int2	SE	-6.78102	6.55596	-7.54286	4.07314	-0.761844	2.22221
5531	P60510	PPP4C	PPP4C/ENST00000279387_Intron5/clean	IR	4.57549	6.5544	3.18799	3.73459	-1.3875	3.31065
9341	Q15836	VAMP3	VAMP3/ENST00000054666_Intron2/clean	IR	4.85524	6.55284	3.3181	4.19928	-1.53714	3.32871
5531	P60510	PPP4C	RI:PPP4C-208-exon4;PPP4C-201-intron5	RI	4.63618	6.55284	3.18799	3.73459	-1.44818	3.37874
8427	Q9UDV7	ZNF282	ZNF282/ENST00000610704_Intron5/clean	IR	-4.62695	6.55284	-2.87915	3.73382	1.7478	3.03205
10128	P42704	LRPPRC	LRPPRC/ENST00000260665_Intron15/clean	IR	5.40802	6.55284	2.73607	3.28204	-2.67195	4.04672
84669	Q8NFA0	USP32	USP32/ENST00000300896_Intron16/clean	IR	4.90804	6.55284	2.8012	3.26983	-2.10683	3.34371
2107	P62495	ETF1	ETF1/ENST00000360541_Intron7/clean	IR	5.16643	6.55284	4.37252	3.71576	-0.793906	2.59135
9897	Q12768	WASHC5	WASHC5/ENST00000318410_Intron16/clean	IR	4.8516	6.55284	2.55341	3.66073	-2.29819	3.55756
8914	Q9UNS1	TIMELESS	TIMELESS/ENST00000553532_Intron20/clean	IR	6.57278	6.55284	5.33072	2.99145	-1.24206	3.38532
8239	Q93008	USP9X	SE:USP9X-201-exon13;USP9X-215-int2	SE	-6.49247	6.55284	-2.79693	4.13727	3.69554	2.53465
118487	Q96BP2	CHCHD1	CHCHD1/ENST00000372833_Intron1/clean	IR	4.71274	6.55129	4.12259	3.54293	-0.590154	1.87463
51605	Q9UJA5	TRMT6	TRMT6/ENST00000203001_Intron2/clean	IR	5.1158	6.55129	2.74082	4.08619	-2.37499	3.7795
91368	Q96HQ2	CDKN2AIPNL	CDKN2AIPNL/ENST00000395009_Intron1/clean	IR	4.89308	6.54975	4.43508	4.01728	-0.457993	1.24533
2648	Q92830	KAT2A	RI:KAT2A-205-exon1;KAT2A-201-intron10	RI	5.20374	6.54975	4.46333	4.25493	-0.740408	1.74519
427	Q13510	ASAH1	RI:ASAH1-205-exon1;ASAH1-201-intron7	RI	4.51222	6.54975	3.2229	3.75225	-1.28932	2.81626
55756	Q9NV88	INTS9	INTS9/ENST00000521022_Intron13/clean	IR	5.25769	6.54975	4.77608	4.25885	-0.481618	0.524204
29855	Q9NPG3	UBN1	UBN1/ENST00000262376_Intron11/clean	IR	5.00822	6.54975	4.97884	4.25181	-0.0293824	0.0554342
117584	Q8WZ73	RFFL	SE:RFFL-202-exon4;RFFL-212-int3	SE	-6.24126	6.54821	-1.6487	3.78051	4.59256	3.1594
254428	Q8IVJ1	SLC41A1	SLC41A1/ENST00000367137_Intron7/clean	IR	5.11232	6.54821	5.15103	4.32422	0.0387066	0.0554342
2316	P21333	FLNA	RI:FLNA-221-exon15;FLNA-201-intron41	RI	4.59999	6.54668	2.51014	3.52315	-2.08986	3.99155
		CSF2RA	CSF2RA/ENST00000355432_Intron7/clean	IR	5.20571	6.54668	2.57762	4.01592	-2.62809	3.78342
79882	Q6PJT7	ZC3H14	ZC3H14/ENST00000251038_Intron7/clean	IR	5.09672	6.54668	4.08688	4.16877	-1.00984	2.51733
		POGLUT2	POGLUT2/ENST00000376004_Intron9/clean	IR	4.50529	6.54668	2.37769	3.99383	-2.1276	3.12555
2316	P21333	FLNA	FLNA/ENST00000360319_Intron41/clean	IR	4.59556	6.54668	2.51014	3.52315	-2.08542	3.98626
84193	Q86TU7	SETD3	SETD3/ENST00000329331_Intron5/clean	IR	4.27505	6.54516	3.38963	4.06702	-0.885422	2.48004
23180	Q14699	RFTN1	RFTN1/ENST00000334133_Intron9/clean	IR	4.70583	6.54516	4.47578	4.32331	-0.230052	0.692966
		ENST00000651486	SE:ENST00000651486-exon8;ENST00000651774-int3	SE	-5.68734	6.54363	-3.79846	4.02136	1.88889	3.62307
3482	P11717	IGF2R	IGF2R/ENST00000356956_Intron35/clean	IR	4.8364	6.54363	3.51084	3.89373	-1.32555	3.19467
79083	Q9BV36	MLPH	MLPH/ENST00000264605_Intron14/clean	IR	4.67686	6.54363	2.48748	3.31175	-2.18939	3.97443
9697	Q15035	TRAM2	TRAM2/ENST00000182527_Intron7/clean	IR	4.82158	6.54212	4.15282	3.95415	-0.668767	2.29665
199746	Q8WU68	U2AF1L4	U2AF1L4/ENST00000292879_Intron5/clean	IR	4.78041	6.54212	3.13438	4.3098	-1.64604	3.62066
		GARS1	SE:GARS1-211-exon9;GARS1-201-int8	SE	6.97436	6.54212	4.62163	3.64465	-2.35274	3.88604
8883	Q13564	NAE1	NAE1/ENST00000290810_Intron8/clean	IR	4.399	6.54212	2.71991	3.59614	-1.67908	3.69033
92799	Q8TBC3	SHKBP1	SHKBP1/ENST00000291842_Intron14/clean	IR	4.89468	6.54212	3.30865	4.21467	-1.58603	3.10811
9826	O15085	ARHGEF11	ARHGEF11/ENST00000361409_Intron11/clean	IR	5.04522	6.54212	5.19507	4.25493	0.149844	0.22489
8914	Q9UNS1	TIMELESS	TIMELESS/ENST00000553532_Intron23/clean	IR	5.16719	6.54212	2.67516	4.21538	-2.49203	3.99155
9703	Q14667	KIAA0100	KIAA0100/ENST00000528896_Intron12/clean	IR	7.47334	6.54212	3.95276	3.37744	-3.52058	2.64802
11183	Q9Y4K4	MAP4K5	MAP4K5/ENST00000013125_Intron21/clean	IR	4.86666	6.54061	3.47949	4.01412	-1.38717	3.22347
55015	Q86UA1	PRPF39	PRPF39/ENST00000355765_Intron12/clean	IR	6.25864	6.54061	6.96963	3.93185	0.710982	1.85821
10498	Q86X55	CARM1	CARM1/ENST00000327064_Intron7/clean	IR	4.48198	6.54061	3.06406	3.87441	-1.41792	3.1401
23770	Q14318	FKBP8	A3SS:FKBP8-212-exon3;FKBP8-201-exon8	A3SS	5.59709	6.54061	4.85142	3.87727	-0.745663	2.44394
9733	Q15020	SART3	SART3/ENST00000228284_Intron10/clean	IR	5.69451	6.54061	4.49872	3.07365	-1.19579	2.96206
25782	Q9H2M9	RAB3GAP2	RAB3GAP2/ENST00000358951_Intron29/clean	IR	5.27753	6.5391	2.60468	3.72198	-2.67285	3.38543
648	P35226	BMI1	BMI1/ENST00000376663_Intron3/clean	IR	5.06126	6.5376	4.55755	3.93974	-0.503713	1.78874
1106	O14647	CHD2	SE:CHD2-202-exon2;CHD2-206-int1	SE	-6.49081	6.53611	-1.62699	2.56913	4.86382	3.47083
10180	P78332	RBM6	RBM6/ENST00000266022_Intron13/clean	IR	7.07284	6.53611	6.47609	3.83892	-0.596751	0.948633
64599		GIGYF1	GIGYF1/ENST00000275732_Intron13/clean	IR	4.99052	6.53462	4.43221	4.14997	-0.558315	0.918558
2648	Q92830	KAT2A	KAT2A/ENST00000225916_Intron10/clean	IR	5.20494	6.53462	4.46333	4.25493	-0.741607	1.68747
10525	Q9Y4L1	HYOU1	HYOU1/ENST00000617285_Intron12/clean	IR	5.51518	6.53462	2.6009	2.92372	-2.91428	3.83103
55705	Q96P70	IPO9	IPO9/ENST00000361565_Intron20/clean	IR	5.20998	6.53462	2.65904	3.85439	-2.55094	4.04431
199746	Q8WU68	U2AF1L4	RI:U2AF1L4-210-exon3;U2AF1L4-201-intron5	RI	4.75755	6.53462	3.13438	4.3098	-1.62317	3.20499
6059	P61221	ABCE1	ABCE1/ENST00000296577_Intron11/clean	IR	5.74938	6.53462	2.67345	2.81353	-3.07593	3.88615
		GARS1	SE:GARS1-201-exon13;GARS1-214-int12	SE	-7.97599	6.53462	-2.75656	4.2321	5.21943	3.00525
50485	Q9NZC9	SMARCAL1	SE:SMARCAL1-202-exon6;SMARCAL1-206-int3	SE	-5.03785	6.53462	-1.09477	2.38821	3.94307	4.01502
57704	Q9HCG7	GBA2	RI:GBA2-201-exon1;GBA2-202-intron14	RI	4.62595	6.53462	1.21042	1.65713	-3.41554	4.16115
55572	Q96CU9	FOXRED1	FOXRED1/ENST00000263578_Intron1/clean	IR	5.21729	6.53313	1.42274	2.72299	-3.79455	3.14551
2146	Q15910	EZH2	EZH2/ENST00000683292_Intron10/clean	IR	5.47913	6.53165	2.40181	3.51123	-3.07732	3.7127
10627	O14950	MYL12A	AFE:MYL12A-202-exon1;MYL12A-201-exon1	AFE	5.11047	6.53165	4.27199	4.04818	-0.838478	2.75966
151648	Q5FBB7	SGO1	SGO1/ENST00000263753_Intron3/clean	IR	4.85365	6.53018	4.80518	4.27165	-0.0484689	0.0554342
399687	Q92614	MYO18A	MYO18A/ENST00000527372_Intron30/clean	IR	4.77071	6.53018	4.37874	4.1831	-0.391975	1.15845
3065	Q13547	HDAC1	HDAC1/ENST00000373548_Intron9/clean	IR	4.92199	6.53018	4.5303	3.79919	-0.391692	1.33246
14	Q13685	AAMP	AAMP/ENST00000248450_Intron5/clean	IR	4.66547	6.53018	3.67256	4.04335	-0.992902	3.0391
7979	P60896	SEM1	ALE:SEM1-201-exon3;SEM1-223-exon3	ALE	-4.94915	6.53018	0.51984	1.82002	5.46899	4.1891
79142	Q9BUL5	PHF23	SE:PHF23-201-exon2;PHF23-212-int1	SE	-4.83212	6.53018	0.298695	0.817032	5.13081	4.22915
2752	P15104	GLUL	SE:GLUL-201-exon2;GLUL-202-int1	SE	6.81893	6.53018	4.85416	3.17849	-1.96477	3.40647
56850	Q4V328	GRIPAP1	SE:GRIPAP1-201-exon8;GRIPAP1-215-int5	SE	-6.12665	6.52871	-1.21157	3.24799	4.91508	3.71216
327	P13798	APEH	APEH/ENST00000296456_Intron9/clean	IR	5.34056	6.52871	2.73093	2.63064	-2.60963	4.02182
23225	Q8TEM1	NUP210	NUP210/ENST00000254508_Intron37/clean	IR	5.32171	6.52871	3.65679	3.91663	-1.66492	3.25809
3551	O14920	IKBKB	RI:IKBKB-213-exon1;IKBKB-216-intron16	RI	4.65433	6.52724	3.24573	3.69853	-1.4086	2.92393
9837	Q14691	GINS1	SE:GINS1-201-exon5;GINS1-208-int4	SE	-5.25581	6.52724	-0.676986	1.89845	4.57882	3.77491
5062	Q13177	PAK2	SE:PAK2-201-exon14;PAK2-202-int5	SE	-6.05589	6.52578	-0.0847751	0.148935	5.97111	4.12263
6152	P83731	RPL24	SE:RPL24-201-exon5;RPL24-206-int4	SE	-5.30108	6.52578	0.200755	0.597816	5.50184	4.18177
23549	Q9ULA0	DNPEP	DNPEP/ENST00000273075_Intron10/clean	IR	4.64941	6.52578	3.59653	4.13253	-1.05288	2.91343
2146	Q15910	EZH2	EZH2/ENST00000320356_Intron13/clean	IR	6.07703	6.52433	2.82811	3.37808	-3.24892	3.9667
23371	Q63HR2	TNS2	RI:TNS2-207-exon2;TNS2-201-intron15	RI	5.96846	6.52433	2.49433	3.10277	-3.47414	2.66945
57610	Q6VN20	RANBP10	SE:RANBP10-201-exon4;RANBP10-202-int3	SE	-5.08356	6.51999	-0.0938258	0.175534	4.98974	4.06399
8677	O60499	STX10	RI:STX10-207-exon7;STX10-201-intron7	RI	4.92717	6.51999	3.55453	3.872	-1.37264	3.29133
5151	O60658	PDE8A	PDE8A/ENST00000310298_Intron17/clean	IR	5.31393	6.51999	2.90225	3.64761	-2.41168	3.54736
6400	Q9UBV2	SEL1L	SEL1L/ENST00000336735_Intron14/clean	IR	5.80132	6.51999	3.56812	3.05421	-2.2332	3.68202
25913	Q9NUX5	POT1	SE:POT1-209-exon3;POT1-202-int6	SE	-5.27758	6.51999	-3.35612	3.72516	1.92146	2.42304
9581	Q4J6C6	PREPL	PREPL/ENST00000260648_Intron12/clean	IR	5.09663	6.51999	3.16864	3.579	-1.92799	3.49038
3858	P13645	KRT10	SE:KRT10-AS1-201-exon2;KRT10-AS1-209-int1	SE	-5.12868	6.51999	-1.00392	2.44602	4.12475	3.47367
29015	Q8NBI5	SLC43A3	SE:SLC43A3-201-exon4;SLC43A3-207-int3	SE	-4.71472	6.51999	-0.509893	1.66476	4.20482	4.13906
65123	Q68E01	INTS3	INTS3/ENST00000318967_Intron10/clean	IR	4.88843	6.51999	2.80721	3.86342	-2.08123	2.8254
4172	P25205	MCM3	SE:MCM3-205-exon2;MCM3-201-int1	SE	-6.084	6.51999	-0.644513	1.88384	5.43948	4.06601
5356	O43660	PLRG1	PLRG1/ENST00000302078_Intron3/clean	IR	5.12848	6.51856	3.518	3.02006	-1.61048	3.65598
57085	Q6RW13	AGTRAP	SE:AGTRAP-205-exon3;AGTRAP-201-int2	SE	4.38574	6.5157	3.32284	3.86219	-1.0629	2.76098
3688	P05556	ITGB1	ITGB1/ENST00000676659_Intron16/clean	IR	4.3993	6.51428	3.35332	3.92666	-1.04598	3.04937
950	Q14108	SCARB2	SCARB2/ENST00000264896_Intron4/clean	IR	4.53822	6.51428	2.68554	3.83548	-1.85268	3.79981
5394	Q01780	EXOSC10	EXOSC10/ENST00000304457_Intron15/clean	IR	4.57329	6.51145	2.50087	4.03527	-2.07242	3.46375
8883	Q13564	NAE1	NAE1/ENST00000290810_Intron19/clean	IR	4.8119	6.51145	3.09813	3.72419	-1.71378	3.73107
2009	O00423	EML1	EML1/ENST00000262233_Intron12/clean	IR	4.33203	6.51145	2.69234	3.69331	-1.63969	3.73695
55157	Q6PI48	DARS2	SE:DARS2-202-exon3;DARS2-201-int2	SE	-7.06129	6.51004	-4.26731	3.46946	2.79398	2.9476
7297	P29597	TYK2	TYK2/ENST00000524462_Intron19/clean	IR	4.97158	6.51004	3.10696	3.81336	-1.86462	3.06646
2314	Q13045	FLII	FLII/ENST00000327031_Intron11/clean	IR	5.25622	6.51004	4.50761	3.97117	-0.748611	1.32188
5935	P98179	RBM3	A5SS:RBM3-203-exon3;RBM3-208-exon2	A5SS	-5.38997	6.51004	-0.368456	1.36035	5.02151	4.25649
55174	Q9NVR2	INTS10	INTS10/ENST00000397977_Intron3/clean	IR	4.96096	6.51004	3.88518	4.16115	-1.07578	2.6792
6414	P49908	SELENOP	SE:SELENOP-203-exon3;SELENOP-204-int2	SE	-6.01679	6.51004	-2.8323	3.62521	3.18449	3.03926
3181	P22626	HNRNPA2B1	HNRNPA2B1/ENST00000354667_Intron7/clean	IR	5.25835	6.51004	5.09158	3.90895	-0.16677	0.460216
4241	P08582	MELTF	MELTF/ENST00000296350_Intron3/clean	IR	4.98584	6.51004	3.92646	4.32331	-1.05937	2.73018
10897	O95070	YIF1A	SE:YIF1A-203-exon2;YIF1A-207-int1	SE	-4.50645	6.50864	0.652431	2.30791	5.15888	4.2636
81493	Q9H7C4	SYNC	SYNC/ENST00000373484_Intron2/clean	IR	4.67302	6.50585	2.81245	3.7756	-1.86057	2.60515
5709	O43242	PSMD3	PSMD3/ENST00000264639_Intron9/clean	IR	4.67236	6.50585	4.95402	4.31515	0.281661	0.883521
124245	Q86VM9	ZC3H18	ZC3H18/ENST00000301011_Intron11/clean	IR	5.32366	6.50585	4.79021	3.76034	-0.53345	1.20186
8878	Q13501	SQSTM1	A3SS:SQSTM1-209-exon2;SQSTM1-202-exon2	A3SS	5.24696	6.50585	4.36242	3.94663	-0.884538	2.74634
2035	P11171	EPB41	EPB41/ENST00000347529_Intron16/clean	IR	5.25672	6.50585	4.80671	4.28651	-0.450008	0.718777
60528	Q9BQ52	ELAC2	ELAC2/ENST00000338034_Intron12/clean	IR	5.68505	6.50585	3.40051	3.43159	-2.28454	3.92192
23613	Q9ULU4	ZMYND8	SE:ZMYND8-201-exon2;ZMYND8-203-int1	SE	5.51157	6.50446	4.85986	4.284	-0.651705	2.1298
80179	Q96H55	MYO19	MYO19/ENST00000614623_Intron5/clean	IR	5.71109	6.50446	2.03756	3.22325	-3.67353	3.31107
6713	Q14534	SQLE	SQLE/ENST00000265896_Intron10/clean	IR	4.96739	6.50446	4.02521	4.25885	-0.94218	2.33734
54899	Q7Z7A4	PXK	SE:PXK-202-exon17;PXK-201-int16	SE	-5.22102	6.50446	-1.50443	3.28722	3.7166	3.87172
9874	Q9UKI8	TLK1	TLK1/ENST00000360843_Intron17/clean	IR	4.30164	6.50446	2.91203	3.29524	-1.38961	3.052
7514	O14980	XPO1	XPO1/ENST00000401558_Intron16/clean	IR	5.32657	6.50307	4.23559	4.06098	-1.09098	2.24062
2186	Q12830	BPTF	BPTF/ENST00000306378_Intron22/clean	IR	4.76813	6.50307	4.69087	4.24872	-0.0772646	0.0686065
2870	P43250	GRK6	GRK6/ENST00000355472_Intron1/clean	IR	4.95064	6.50307	3.55732	4.32331	-1.39333	2.90015
3508	P38935	IGHMBP2	SE:IGHMBP2-201-exon4;IGHMBP2-248-int3	SE	-5.27115	6.50307	-0.642789	1.57829	4.62836	4.0942
9643	Q15014	MORF4L2	A3SS:MORF4L2-206-exon3;MORF4L2-201-exon3	A3SS	-5.08421	6.50307	-4.07405	3.47066	1.01015	2.98728
29988	Q9NY64	SLC2A8	SLC2A8/ENST00000373371_Intron9/clean	IR	4.97161	6.50307	3.42049	3.99591	-1.55111	3.00253
84128	Q8IWA0	WDR75	WDR75/ENST00000314761_Intron14/clean	IR	4.99656	6.50307	4.53991	4.31069	-0.456652	1.54939
2316	P21333	FLNA	FLNA/ENST00000360319_Intron42/clean	IR	4.63055	6.50307	2.55682	3.70709	-2.07373	4.03245
23256	Q8WVM8	SCFD1	SCFD1/ENST00000458591_Intron21/clean	IR	4.62487	6.50169	2.29411	3.48871	-2.33076	3.4344
2316	P21333	FLNA	RI:FLNA-215-exon19;FLNA-201-intron42	RI	4.63525	6.50169	2.55682	3.70709	-2.07843	4.03198
55131	Q9NW13	RBM28	SE:RBM28-201-exon11;RBM28-206-int5	SE	-4.93414	6.50169	-0.459151	1.19319	4.47499	4.18977
23647	P53365	ARFIP2	RI:ARFIP2-207-exon2;ARFIP2-201-intron2	RI	4.98106	6.50169	4.11973	4.1209	-0.861324	2.48222
790	P27708	CAD	CAD/ENST00000264705_Intron22/clean	IR	4.51769	6.50169	3.45861	3.86026	-1.05907	1.92997
9821	Q8TDY2	RB1CC1	RB1CC1/ENST00000025008_Intron10/clean	IR	5.32814	6.50031	4.26177	4.16241	-1.06637	2.45063
3069	Q00341	HDLBP	HDLBP/ENST00000310931_Intron14/clean	IR	4.4684	6.50031	3.94737	4.18243	-0.52103	1.74061
55666	Q8TAT6	NPLOC4	NPLOC4/ENST00000331134_Intron14/clean	IR	4.48846	6.49621	3.60562	4.10182	-0.882839	2.75418
23635	P81877	SSBP2	A3SS:SSBP2-219-exon8;SSBP2-201-exon9	A3SS	5.89495	6.49621	3.12894	2.58248	-2.766	3.58622
2017	Q14247	CTTN	CTTN/ENST00000301843_Intron12/clean	IR	4.58279	6.49485	4.52468	4.18243	-0.0581096	0.071388
3416	P14735	IDE	SE:IDE-201-exon9;IDE-234-int8	SE	-4.49029	6.49485	-0.697137	1.79935	3.79315	3.83043
2801	Q08379	GOLGA2	SE:GOLGA2-213-exon4;GOLGA2-226-int3	SE	-4.1471	6.49485	-0.491585	1.70024	3.65552	3.94763
3915	P11047	LAMC1	LAMC1/ENST00000258341_Intron7/clean	IR	4.87809	6.49485	4.71313	4.07883	-0.164963	0.348501
11344	Q6IBS0	TWF2	RI:TWF2-210-exon8;TWF2-201-intron8	RI	4.81519	6.49214	3.57566	4.25649	-1.23953	2.93027
23647	P53365	ARFIP2	ARFIP2/ENST00000254584_Intron3/clean	IR	4.80441	6.49214	3.84449	3.81708	-0.959924	2.72952
3146	P09429	HMGB1	SE:HMGB1-204-exon4;HMGB1-203-int4	SE	5.73862	6.49214	6.07332	4.16685	0.334699	0.720544
29098	Q9HD47	RANGRF	SE:RANGRF-201-exon4;RANGRF-205-int3	SE	-5.03593	6.49214	-1.0179	3.11504	4.01804	4.24565
80025	Q9BZ23	PANK2	AFE:PANK2-204-exon1;PANK2-201-exon1	AFE	-4.56755	6.4908	-3.79403	4.20135	0.77352	2.16487
9950	Q8TBA6	GOLGA5	GOLGA5/ENST00000163416_Intron3/clean	IR	4.81051	6.48945	4.2886	4.18776	-0.521917	1.39157
4528	P46199	MTIF2	A5SS:MTIF2-201-exon2;MTIF2-204-exon1	A5SS	-6.33058	6.48945	-2.17828	3.52857	4.1523	3.79009
57510	Q9HAV4	XPO5	XPO5/ENST00000265351_Intron29/clean	IR	5.76217	6.48678	1.61058	3.11566	-4.15159	3.82487
10935	P30048	PRDX3	PRDX3/ENST00000298510_Intron5/clean	IR	5.04877	6.48678	3.72449	3.54506	-1.32428	3.27603
5708	Q13200	PSMD2	RI:PSMD2-216-exon1;PSMD2-201-intron11	RI	5.73246	6.48678	3.499	3.68662	-2.23345	3.64585
22876	Q9Y2H2	INPP5F	A3SS:INPP5F-207-exon14;INPP5F-208-exon17	A3SS	-4.28342	6.48545	-1.18277	2.08831	3.10065	3.94382
25926	Q9H8H0	NOL11	NOL11/ENST00000253247_Intron9/clean	IR	5.18028	6.48545	3.78129	3.55275	-1.39898	3.45028
51096	Q9Y5J1	UTP18	UTP18/ENST00000225298_Intron11/clean	IR	4.8998	6.48545	2.20528	2.62966	-2.69452	4.22915
1857	Q92997	DVL3	DVL3/ENST00000313143_Intron8/clean	IR	5.81663	6.48545	5.28604	3.3112	-0.530591	1.49571
4126	O00462	MANBA	AFE:MANBA-214-exon1;MANBA-201-exon1	AFE	4.60531	6.48413	2.71952	3.17012	-1.88579	2.54281
51251	Q9H0P0	NT5C3A	NT5C3A/ENST00000610140_Intron4/clean	IR	4.59283	6.48413	1.89363	3.70673	-2.6992	4.2426
25972	Q53HI1	UNC50	UNC50/ENST00000357765_Intron4/clean	IR	5.41275	6.48413	1.2606	2.24876	-4.15215	4.25493
1173	Q96CW1	AP2M1	AP2M1/ENST00000382456_Intron8/clean	IR	4.88831	6.48413	4.24577	4.16178	-0.642538	2.24593
427	Q13510	ASAH1	ASAH1/ENST00000314146_Intron7/clean	IR	4.43522	6.48413	3.2229	3.75225	-1.21233	2.74772
57510	Q9HAV4	XPO5	RI:XPO5-207-exon1;XPO5-201-intron29	RI	5.86378	6.48413	1.61058	3.11566	-4.2532	3.64032
55152	Q5D0E6	DALRD3	SE:DALRD3-202-exon7;DALRD3-208-int4	SE	-5.00004	6.48413	-3.92371	4.23582	1.07633	2.15647
81562	Q9H0V9	LMAN2L	SE:LMAN2L-201-exon4;LMAN2L-205-int2	SE	-5.91965	6.48413	-4.12965	3.77149	1.78999	2.89524
		GK	GK/ENST00000378943_Intron15/clean	IR	5.88974	6.48413	5.11742	3.71566	-0.772324	1.87916
23412	Q9UBI1	COMMD3	COMMD3/ENST00000376836_Intron1/clean	IR	4.793	6.48413	3.49413	3.95177	-1.29886	3.15287
5832	P54886	ALDH18A1	ALDH18A1/ENST00000371221_Intron9/clean	IR	4.59096	6.48413	2.3776	2.90238	-2.21336	3.64659
51429	Q9Y5X1	SNX9	RI:SNX9-210-exon7;SNX9-201-intron7	RI	4.59125	6.4828	2.99263	3.83846	-1.59862	3.30466
81579	Q9BZM1	PLA2G12A	SE:PLA2G12A-201-exon2;PLA2G12A-204-int1	SE	-6.52213	6.4828	-2.01112	3.60492	4.51101	3.1057
5426	Q07864	POLE	POLE/ENST00000320574_Intron46/clean	IR	4.84392	6.4828	4.75468	4.32331	-0.0892396	0.108385
351	P05067	APP	SE:APP-201-exon2;APP-203-int1	SE	-4.98035	6.4828	0.63916	2.32369	5.61951	3.90167
5591	P78527	PRKDC	PRKDC/ENST00000314191_Intron78/clean	IR	5.10063	6.4828	3.33189	3.84933	-1.76874	3.71704
54881	Q9NXF1	TEX10	TEX10/ENST00000374902_Intron4/clean	IR	4.52803	6.48149	3.23217	3.83518	-1.29586	2.60952
57185	Q6P499	NIPAL3	NIPAL3/ENST00000003912_Intron9/clean	IR	4.60497	6.48149	4.44292	4.23433	-0.16205	0.231567
55625	Q9NXF8	ZDHHC7	ZDHHC7/ENST00000313732_Intron7/clean	IR	4.8129	6.48149	6.11538	4.32422	1.30247	3.37443
11198	Q9Y5B9	SUPT16H	A3SS:SUPT16H-201-exon3;SUPT16H-206-exon3	A3SS	-6.8451	6.48149	-1.92491	3.69742	4.92019	3.3192
83786	Q9BZ67	FRMD8	FRMD8/ENST00000317568_Intron8/clean	IR	5.59152	6.48149	5.13784	4.18642	-0.453674	0.953713
1778	Q14204	DYNC1H1	DYNC1H1/ENST00000360184_Intron40/clean	IR	4.3513	6.48149	2.77173	3.51856	-1.57957	3.04014
147694	Q8NEK5	ZNF548	SE:ZNF548-204-exon3;ZNF548-206-int2	SE	-7.26287	6.48149	-0.452387	0.155921	6.81048	4.32422
25900	Q0D2I5	IFFO1	IFFO1/ENST00000336604_Intron3/clean	IR	5.66523	6.48149	4.51485	3.87094	-1.15038	2.12255
10430	Q9BVK8	TMEM147	TMEM147/ENST00000222284_Intron3/clean	IR	4.73633	6.48149	4.43603	3.88474	-0.300299	1.02989
10013	Q9UBN7	HDAC6	SE:HDAC6-201-exon22;HDAC6-220-int20	SE	-6.18283	6.47756	-1.92215	2.53928	4.26068	3.69408
124930	Q86YJ7	ANKRD13B	ANKRD13B/ENST00000394859_Intron8/clean	IR	4.8142	6.47625	4.8425	4.20273	0.0283021	0.0434555
10844	Q9BSJ2	TUBGCP2	RI:TUBGCP2-230-exon13;TUBGCP2-210-intron14	RI	5.54163	6.47496	3.53197	3.00981	-2.00966	3.12835
6773	P52630	STAT2	A3SS:STAT2-227-exon2;STAT2-201-exon2	A3SS	5.1702	6.47366	4.68081	3.85156	-0.489397	0.824967
55661	Q96GQ7	DDX27	DDX27/ENST00000618172_Intron5/clean	IR	5.0849	6.47366	4.38153	3.91725	-0.703365	2.21321
11183	Q9Y4K4	MAP4K5	MAP4K5/ENST00000013125_Intron14/clean	IR	4.4521	6.47366	3.56279	3.85133	-0.889313	2.03016
5830	P50542	PEX5	SE:PEX5-201-exon3;PEX5-219-int2	SE	-5.43449	6.47366	-0.855671	1.07802	4.57882	4.02045
51497	Q8IXH7	NELFCD	NELFCD/ENST00000602795_Intron9/clean	IR	4.80394	6.47237	3.50577	3.55633	-1.29817	3.4355
5935	P98179	RBM3	SE:RBM3-203-exon3;RBM3-208-int2	SE	-5.35115	6.47237	-0.329644	1.16848	5.02151	4.25649
5571	P54619	PRKAG1	A3SS:PRKAG1-202-exon4;PRKAG1-206-exon4	A3SS	5.08987	6.47237	2.6408	3.69725	-2.44907	3.36074
		MARS1	MARS1/ENST00000262027_Intron14/clean	IR	5.13683	6.47237	2.51973	3.30776	-2.6171	4.09909
965	P19256	CD58	CD58/ENST00000369487_Intron3/clean	IR	4.38535	6.47237	2.41355	3.66713	-1.9718	3.0771
85363	Q9C035	TRIM5	TRIM5/ENST00000396847_Intron5/clean	IR	5.13517	6.47237	3.91174	4.057	-1.22343	2.47017
23637	Q9Y3P9	RABGAP1	RABGAP1/ENST00000373647_Intron7/clean	IR	4.87506	6.47237	3.11697	3.61138	-1.7581	3.24598
9391	O76071	CIAO1	CIAO1/ENST00000488633_Intron1/clean	IR	4.68865	6.47237	4.1231	3.96549	-0.565553	1.94892
3516	Q06330	RBPJ	SE:RBPJ-202-exon10;RBPJ-208-int9	SE	-6.57098	6.47108	-2.97902	3.44514	3.59196	2.8178
23165	Q92621	NUP205	NUP205/ENST00000285968_Intron14/clean	IR	4.80799	6.47108	3.28462	3.83701	-1.52337	2.71393
79954	Q9BSC4	NOL10	SE:NOL10-202-exon4;NOL10-205-int3	SE	-6.43054	6.4698	-2.63411	3.96194	3.79643	2.57546
		RARS1	RARS1/ENST00000231572_Intron4/clean	IR	5.24978	6.4698	2.87997	4.20971	-2.36981	3.67338
4140	P27448	MARK3	MARK3/ENST00000216288_Intron9/clean	IR	5.05074	6.4698	4.28493	4.13906	-0.765816	2.44804
9697	Q15035	TRAM2	TRAM2/ENST00000182527_Intron6/clean	IR	4.56206	6.4698	4.37635	4.30103	-0.185702	0.432355
8539	Q9BZZ5	API5	API5/ENST00000378852_Intron8/clean	IR	4.61375	6.4698	3.16581	3.97766	-1.44794	3.4195
		IARS1	IARS1/ENST00000375643_Intron32/clean	IR	5.49495	6.4698	2.8663	3.3657	-2.62865	4.12378
1642	Q16531	DDB1	DDB1/ENST00000301764_Intron9/clean	IR	4.95296	6.46852	3.40321	4.0278	-1.54975	3.47925
		TRPT1	RI:TRPT1-207-exon3;TRPT1-201-intron3	RI	5.03837	6.46852	1.96945	2.72449	-3.06892	3.55348
7582	Q06732	ZNF33B	SE:ZNF33B-201-exon3;ZNF33B-205-int2	SE	-5.34295	6.46852	-1.45325	3.41848	3.8897	3.36452
23560	Q9BZE4	GTPBP4	GTPBP4/ENST00000360803_Intron6/clean	IR	5.04255	6.46725	5.2939	4.15927	0.251348	0.685965
25909	Q8WYP5	AHCTF1	AHCTF1/ENST00000326225_Intron17/clean	IR	5.4445	6.46725	5.18344	4.25649	-0.261057	0.674193
6774	P40763	STAT3	STAT3/ENST00000264657_Intron19/clean	IR	6.0027	6.46725	4.63095	3.08402	-1.37175	3.36142
25894	Q58EX7	PLEKHG4	PLEKHG4/ENST00000379344_Intron10/clean	IR	4.64499	6.46597	3.88913	4.13136	-0.755854	1.68531
10844	Q9BSJ2	TUBGCP2	TUBGCP2/ENST00000543663_Intron14/clean	IR	5.53441	6.46344	3.53197	3.00981	-2.00243	3.08611
4869	P06748	NPM1	SE:NPM1-201-exon7;NPM1-233-int6	SE	-4.74157	6.46344	-0.720939	2.4272	4.02063	3.73589
23597	Q9Y305	ACOT9	ACOT9/ENST00000336430_Intron12/clean	IR	4.77495	6.46344	3.36734	3.65633	-1.40761	3.32301
10844	Q9BSJ2	TUBGCP2	TUBGCP2/ENST00000543663_Intron8/clean	IR	5.20209	6.46344	4.46714	3.77377	-0.734943	1.8827
5605	P36507	MAP2K2	A5SS:MAP2K2-212-exon6;MAP2K2-201-exon7	A5SS	4.0423	6.46218	3.72433	3.89953	-0.317961	0.650551
10992	Q13435	SF3B2	SF3B2/ENST00000322535_Intron13/clean	IR	4.63518	6.46218	4.95248	4.27165	0.317299	1.08797
5705	P62195	PSMC5	PSMC5/ENST00000310144_Intron5/clean	IR	5.03823	6.46092	3.30668	4.30803	-1.73155	3.84391
5833	Q99447	PCYT2	A3SS:PCYT2-201-exon3;PCYT2-202-exon3	A3SS	7.41589	6.46092	5.64849	2.90584	-1.7674	3.46385
8678	Q14457	BECN1	RI:BECN1-222-exon4;BECN1-201-intron5	RI	4.97185	6.45967	2.34981	3.9088	-2.62205	4.14569
54888	Q08J23	NSUN2	NSUN2/ENST00000264670_Intron15/clean	IR	5.05842	6.45842	2.0134	2.52393	-3.04502	4.25571
9703	Q14667	KIAA0100	KIAA0100/ENST00000528896_Intron18/clean	IR	4.71722	6.45842	3.50929	3.96163	-1.20793	2.81426
11133	Q9Y664	KPTN	KPTN/ENST00000338134_Intron2/clean	IR	4.69757	6.45842	4.23013	4.11182	-0.467439	0.960785
283337	Q8NDX6	ZNF740	ZNF740/ENST00000416904_Intron3/clean	IR	5.65663	6.45842	4.26033	3.16829	-1.39631	2.56115
4898	O43847	NRDC	NRDC/ENST00000352171_Intron10/clean	IR	5.09162	6.45717	2.9194	3.88134	-2.17221	3.52994
1743	P36957	DLST	DLST/ENST00000334220_Intron11/clean	IR	4.92833	6.45717	2.45318	4.01457	-2.47515	4.06349
3313	P38646	HSPA9	HSPA9/ENST00000297185_Intron12/clean	IR	5.34236	6.45717	3.4514	2.94756	-1.89096	3.9924
54566	Q9H329	EPB41L4B	EPB41L4B/ENST00000374557_Intron7/clean	IR	4.67487	6.45717	3.78204	4.15552	-0.892832	2.28982
8914	Q9UNS1	TIMELESS	TIMELESS/ENST00000553532_Intron12/clean	IR	4.96241	6.45593	3.41837	4.2321	-1.54404	3.01491
23412	Q9UBI1	COMMD3	COMMD3/ENST00000376836_Intron4/clean	IR	4.39426	6.45593	2.23614	3.34018	-2.15812	4.06905
3033	Q16836	HADH	SE:HADH-201-exon4;HADH-216-int3	SE	-4.79318	6.45469	-1.9752	3.83274	2.81798	3.06847
29882	Q9UJX6	ANAPC2	ANAPC2/ENST00000323927_Intron10/clean	IR	4.49649	6.45469	3.14834	3.78527	-1.34815	2.29486
4683	O60934	NBN	SE:NBN-201-exon3;NBN-216-int2	SE	-6.76286	6.45469	-2.7109	3.65962	4.05196	3.15962
23534	Q9Y5L0	TNPO3	TNPO3/ENST00000265388_Intron6/clean	IR	4.79772	6.45346	3.70574	4.1152	-1.09198	2.7736
9652	Q6PGP7	TTC37	SE:TTC37-201-exon31;TTC37-242-int28	SE	-7.71691	6.45346	-2.81394	4.22475	4.90297	2.65786
23339	Q96JC1	VPS39	VPS39/ENST00000318006_Intron4/clean	IR	5.37367	6.45346	4.05081	3.5371	-1.32285	2.04305
55127	Q9H583	HEATR1	HEATR1/ENST00000366581_Intron23/clean	IR	4.87552	6.45223	3.66476	4.10679	-1.21077	2.94722
84259	Q9BTE7	DCUN1D5	SE:DCUN1D5-201-exon2;DCUN1D5-202-int1	SE	-6.43281	6.451	-0.851154	2.42623	5.58166	3.24992
55250	Q6IA86	ELP2	ELP2/ENST00000358232_Intron20/clean	IR	5.03104	6.451	4.01767	4.06098	-1.01337	2.78154
23511	Q5SRE5	NUP188	NUP188/ENST00000372577_Intron21/clean	IR	4.80586	6.451	3.21621	3.54588	-1.58965	3.03291
7392	Q15853	USF2	SE:USF2-209-exon4;USF2-201-int7	SE	-4.36105	6.451	-2.98071	3.85717	1.38034	3.4559
4627	P35579	MYH9	MYH9/ENST00000216181_Intron18/clean	IR	5.40617	6.451	4.76204	3.31966	-0.644126	1.9013
968	P34810	CD68	RI:CD68-203-exon3;CD68-201-intron5	RI	4.82975	6.451	6.83745	4.32422	2.0077	3.55829
23164	Q6WCQ1	MPRIP	SE:MPRIP-205-exon19;MPRIP-207-int3	SE	-4.82803	6.44855	-1.71171	3.87221	3.11632	3.45741
51429	Q9Y5X1	SNX9	SNX9/ENST00000392185_Intron7/clean	IR	4.55299	6.44855	2.99263	3.83846	-1.56036	3.3038
1284	P08572	COL4A2	COL4A2/ENST00000360467_Intron10/clean	IR	4.7805	6.44733	5.07857	4.26043	0.298073	0.970981
		GFUS	GFUS/ENST00000425753_Intron4/clean	IR	7.7936	6.44612	5.51772	2.62166	-2.27588	4.04431
81	O43707	ACTN4	MXE:ACTN4-201-exon19;ACTN4-204-exon19	MXE	-5.956	6.44612	0.287181	0.616031	6.24318	4.18709
10489	Q15345	LRRC41	LRRC41/ENST00000343304_Intron6/clean	IR	6.31215	6.44491	4.3836	3.24379	-1.92855	3.31399
55148	Q8N806	UBR7	SE:UBR7-201-exon4;UBR7-204-int3	SE	-4.80697	6.4437	-0.217022	0.375067	4.58995	4.31069
64427	Q49AM3	TTC31	SE:TTC31-201-exon3;TTC31-204-int2	SE	-7.79021	6.4437	-5.14584	3.4242	2.64437	2.34434
23549	Q9ULA0	DNPEP	DNPEP/ENST00000273075_Intron7/clean	IR	5.08571	6.4437	3.61784	3.0978	-1.46787	2.94403
79934	Q96D53	COQ8B	A3SS:COQ8B-202-exon6;COQ8B-201-exon6	A3SS	-6.58022	6.4437	-1.74151	2.01859	4.8387	3.79171
10641	Q8WTW4	NPRL2	NPRL2/ENST00000232501_Intron4/clean	IR	4.5414	6.4437	3.31086	3.73753	-1.23054	3.07302
114823	Q96PV6	LENG8	SE:LENG8-202-exon2;LENG8-204-int1	SE	-5.78419	6.4437	0.910298	1.72178	6.69449	3.90441
10489	Q15345	LRRC41	LRRC41/ENST00000343304_Intron5/clean	IR	4.67523	6.44249	3.6026	3.58427	-1.07263	2.34326
54516	Q9UGC7	MTRF1L	MTRF1L/ENST00000367230_Intron4/clean	IR	4.23202	6.44249	3.09468	3.93071	-1.13734	2.22646
4836	P30419	NMT1	NMT1/ENST00000258960_Intron10/clean	IR	4.7438	6.44249	3.13976	3.54297	-1.60404	3.22274
10487	Q01518	CAP1	CAP1/ENST00000372792_Intron5/clean	IR	4.08234	6.44129	4.06807	3.85154	-0.0142689	0.0274315
84726	Q5JSZ5	PRRC2B	PRRC2B/ENST00000682501_Intron17/clean	IR	4.89805	6.44129	3.02727	4.04191	-1.87078	2.84492
25894	Q58EX7	PLEKHG4	PLEKHG4/ENST00000379344_Intron4/clean	IR	6.42521	6.44009	2.1291	2.54904	-4.2961	3.15684
60528	Q9BQ52	ELAC2	ELAC2/ENST00000338034_Intron11/clean	IR	4.6268	6.44009	2.49177	3.55914	-2.13503	3.80115
444	Q12797	ASPH	ASPH/ENST00000379454_Intron16/clean	IR	4.50373	6.44009	2.81144	3.7648	-1.69229	3.76166
9741	Q15012	LAPTM4A	LAPTM4A/ENST00000175091_Intron6/clean	IR	5.29035	6.4389	3.61417	3.29409	-1.67618	3.86466
23059	Q96AJ1	CLUAP1	SE:CLUAP1-212-exon9;CLUAP1-204-int2	SE	-6.12926	6.43771	-3.73054	3.54327	2.39872	2.00143
22836	O94955	RHOBTB3	SE:RHOBTB3-201-exon3;RHOBTB3-211-int1	SE	-5.34957	6.43771	-2.25871	3.8554	3.09086	2.79597
10808	Q92598	HSPH1	HSPH1/ENST00000320027_Intron5/clean	IR	4.49828	6.43771	3.1594	4.20551	-1.33888	3.37248
25972	Q53HI1	UNC50	UNC50/ENST00000357765_Intron5/clean	IR	4.50793	6.43771	1.65505	2.64404	-2.85288	4.20691
3032	P55084	HADHB	SE:HADHB-201-exon5;HADHB-208-int4	SE	-4.91142	6.43771	-2.19343	4.0804	2.71799	4.03386
9887	Q92540	SMG7	SMG7/ENST00000347615_Intron19/clean	IR	4.55642	6.43652	3.83867	4.06399	-0.717755	2.51264
55755	Q96SN8	CDK5RAP2	CDK5RAP2/ENST00000349780_Intron32/clean	IR	5.1058	6.43652	4.18101	4.25649	-0.924794	2.14533
51004	Q9Y2Z9	COQ6	COQ6/ENST00000334571_Intron4/clean	IR	4.98481	6.43652	2.59349	3.74995	-2.39133	3.27776
55366	Q9BXB1	LGR4	LGR4/ENST00000379214_Intron7/clean	IR	4.63552	6.43652	4.78648	4.32331	0.150955	0.351185
25824	P30044	PRDX5	SE:PRDX5-201-exon3;PRDX5-203-int2	SE	-5.00786	6.43533	-0.826944	2.69405	4.18091	4.32331
8527	Q16760	DGKD	DGKD/ENST00000264057_Intron8/clean	IR	4.52395	6.43533	3.16449	3.3977	-1.35947	2.73284
85403	Q96JC9	EAF1	SE:EAF1-201-exon3;EAF1-202-int2	SE	-5.64764	6.43533	-2.06674	3.32933	3.58089	3.64585
57521	Q8N122	RPTOR	RPTOR/ENST00000306801_Intron28/clean	IR	4.84653	6.43533	4.6263	4.32331	-0.220227	0.306578
104472717		LINC01224	SE:LINC01224-203-exon7;LINC01224-206-int4	SE	-5.43895	6.43533	-3.38825	3.76205	2.0507	3.71046
		HARS1	A3SS:HARS1-220-exon8;HARS1-205-exon9	A3SS	6.12791	6.43533	4.04073	3.73692	-2.08718	3.73738
5500	P62140	PPP1CB	SE:PPP1CB-209-exon4;PPP1CB-201-int3	SE	5.44481	6.43533	4.69872	4.07831	-0.746094	2.62371
8675	O14662	STX16	SE:STX16-203-exon4;STX16-213-int4	SE	-4.54421	6.43415	-2.0936	3.34896	2.45061	3.54205
56950	Q9NRG4	SMYD2	SMYD2/ENST00000366957_Intron11/clean	IR	4.85463	6.43415	2.6147	3.87835	-2.23993	3.92943
9733	Q15020	SART3	SART3/ENST00000228284_Intron7/clean	IR	5.84745	6.43415	4.44039	4.11295	-1.40706	2.28434
128239	Q86VI3	IQGAP3	IQGAP3/ENST00000361170_Intron8/clean	IR	4.597	6.43415	1.70913	3.19784	-2.88787	4.15614
4924	Q02818	NUCB1	NUCB1/ENST00000405315_Intron10/clean	IR	4.76374	6.43297	4.39676	4.14997	-0.366975	1.18733
1196	P49760	CLK2	CLK2/ENST00000361168_Intron8/clean	IR	4.79562	6.43297	4.103	4.21538	-0.692618	2.08305
10643	O00425	IGF2BP3	SE:IGF2BP3-201-exon9;IGF2BP3-218-int2	SE	-6.82453	6.43297	-5.05035	4.25649	1.77418	1.42271
54865		GPATCH4	GPATCH4/ENST00000463513_Intron6/clean	IR	4.74024	6.43297	4.0057	4.30016	-0.734538	2.4551
56916	Q9H4L7	SMARCAD1	SMARCAD1/ENST00000354268_Intron12/clean	IR	4.80346	6.4318	3.09317	3.9381	-1.71028	3.39584
10869	O94966	USP19	USP19/ENST00000398888_Intron11/clean	IR	6.32844	6.4318	5.86687	3.35498	-0.461573	0.906848
[truncated: 8,821 more rows]
