# Supplementary material for: Arginine reprograms metabolism in liver cancer via RBM39
Source: Cell. 2023 Nov 9;186(23):5068–5083.e23. doi: 10.1016/j.cell.2023.09.011 (PMC10642370; doi:10.1016/j.cell.2023.09.011)
Supplement: Table S5. qPCR and SDM primer nucleotide sequences, related to STAR Methods [file mmc5.xlsx]

## Sheet: Table S5 - qPCR primers
Table S5. qPCR primer nucleotide sequences. (mouse-specific primers are annotated with “m” before the target gene name)
ASNS_forward	GGAAGACAGCCCCGATTTACT
ASNS_reverse	AGCACGAACTGTTGTAATGTCA
PSAT1_forward	TGCCGCACTCAGTGTTGTTAG
PSAT1_reverse	GCAATTCCCGCACAAGATTCT
PSPH_forward	GAGGACGCGGTGTCAGAAAT
PSPH_reverse	GGTTGCTCTGCTATGAGTCTCT
GLUT3_forward	GCTGGGCATCGTTGTTGGA
GLUT3_reverse	GCACTTTGTAGGATAGCAGGAAG
NNMT_forward	ATATTCTGCCTAGACGGTGTGA
NNMT_reverse	TCAGTGACGACGATCTCCTTAAA
GLSK_forward	TCTACAGGATTGCGAACGTCT
GLSK_reverse	CTTTGTCTAGCATGACACCATCT
HK2_forward	GAGCCACCACTCACCCTACT
HK2_reverse	CCAGGCATTCGGCAATGTG
AOC3_forward	CCAAGGATCTTTGACGTTCGC
AOC3_reverse	CTCCATCCACATAGCGGGTC
RBM39_forward	CAATGCTTGAGGCTCCTTACA
RBM39_reverse	TCCGTTCCTTACTTTTGCTTCTC
bActin_forward	CACCATTGGCAATGAGCGGTTC
bActin_reverse	AGGTCTTTGCGGATGTCCACGT
DDX5_forward	TGCGAATCAGATCCCAGTGTA
DDX5_reverse	TGCCTGTAACTCTATACCCATGT
LUC7L2_forward	CCTGGCTTTAAGAGCGGATTATG
LUC7L2_reverse	GCCACTTCTGTTCTACGATCACA
RACK1_forward	CCACCACGAGGCGATTTGT
RACK1_reverse	CCCAGGGTATTCCATAGCTTGAT
C8orf33_forward	GAGCAACCTACGTGCAGTAAC
C8orf33_reverse	CCTGTTCCGCGTTTTCTTCTTA
ARGLU1_forward	AGGAGGAAGAACGTGCAAAAC
ARGLU1_reverse	GTGCTTCTGCAATTTTTCGGTT
YBX1_forward	CCCCAGGAAGTACCTTCGC
YBX1_reverse	AGCGTCTATAATGGTTACGGTCT
HNRNPU_forward	GAGCATCCTATGGTGTGTCAAA
HNRNPU_reverse	TGACCAGCCAATACGAACTTC
DDX54_forward	ACGGCGAGTTTGAGATCCAG
DDX54_reverse	CTCCACATCCGAGGTGCATT
ZC3H18_forward	CCGGGCAAGTGAGCCTAAAT
ZC3H18_reverse	CCCTAAGGTCGCTTGTCCG
DDX18_forward	ATGTCACACCTGCCGATGAAA
DDX18_reverse	CCCTGAAACTTTAGGTTCCGC
CDC5L_forward	GCAGCGGTAATGAAATATGGGA
CDC5L_reverse	CAATGATTGGAGCAATGGTCCT
CHTOP_forward	GAATAGACCCTCTGTCCAGGCA
CHTOP_reverse	CCTCTCTGGATTATGGGTAGGC
PA2G4_forward	ACAGGGTACTTCGGTCCTTG
PA2G4_reverse	ATGGCATCACCTTTCTCACAC
NLE1_forward	GTGCCTCCTTTGACAAGTCCA
NLE1_reverse	TGACCACGCAATCTGGTACAC
LYAR_forward	AACAGCGAACCAGTCAATAAGG
LYAR_reverse	GGCGTCTTTCACTTTGGAGG
DHX9_forward	CGAACCATCTCAGCGACAAAA
DHX9_reverse	TGAGGTCCATGCTTATTTGCTC
NACA_forward	TGGAACAGAATCTGACAGTGATG
NACA_reverse	CTGGGCTTGTTGTGTGGTTG
HP1BP3_forward	ATGGCGACTGATACGTCTCAA
HP1BP3_reverse	CTTCTCACCTAACTTGTCCGC
EIF6_forward	CCGACCAGGTGCTAGTAGGAA
EIF6_reverse	CAGAAGGCACACCAGTCATTC
PRKDC_forward	CTGTGCAACTTCACTAAGTCCA
PRKDC_reverse	CAATCTGAGGACGAATTGCCT
CAPRIN1_forward	GGAACGAATGAACAAAGGGGA
CAPRIN1_reverse	TGACTTAGTGCCATGAAACTCCT
SRPK2_forward	AGAAAGCTCCTTTAGTTCCTCCT
SRPK2_reverse	CATGATACCGGCCATTGAAGAG
EDF1_forward	GCAAGGGGCTTACGCAGAA
EDF1_reverse	CGCTCTCATAGTCCGCGAT
PPAN_forward	CAGGTTCGTAAGAAGAACTCGC
PPAN_reverse	GCGCATCAGCTTAAAGTAGACAT
ZNF622_forward	GAGGCCAGGAATGTCGTGG
ZNF622_reverse	GGGGTGGTTTCTCACTCGG
MTDH_forward	GTAAACGTGATAAGGTGCTGACT
MTDH_reverse	CGGTGGTAACTGTGATGGTATTT
PRKRA_forward	CTGCTTAGTGAAATTGCCAAGGA
PRKRA_reverse	GAGCCATGACAGACTGTGATG
BTF3_forward	CCAAGGAACAGTGATCCACTTT
BTF3_reverse	AGCTGCTTTGTCTCAGCATGG
BCLAF1_forward	CCCAAGAAGAGAGTCCGTTGA
BCLAF1_reverse	AATATCACCGGATGTGGCTGA
DDX31_forward	CCGGATCTCGCTTCTCAGAG
DDX31_reverse	CGGCCTGGCAAAATTACATTC
ZAK_forward	GCAGTCCAACTTGCCATTCAGAC
ZAK_reverse	CCTCAGAGTATCTAACCACTGGC
DDX50_forward	GGAACTGGCAAACCAAGTAGCC
DDX50_reverse	GATACGACCAGGTGTTCCAACC
PURB_forward	CATCCGCCAAACGGTCAAC
PURB_reverse	TAGTCGTCTATGAGCTTCGCC
C7orf50_forward	AGCTGAAAAAGGAACGGAAGAA
C7orf50_reverse	TGGAGAAGTGCTCATCGGGAA
MYBBP1A_forward	GACCGCTATGGCCTATTGAAG
MYBBP1A_reverse	GGGCATATTTCATCTCGGACC
HABP4_forward	GAAGCGGACTCCTAGAAGAGG
HABP4_reverse	CATAGGGTCGGTATTCCCTGTA
SRSF3_forward	TGGCAACAAGACGGAATTGGA
SRSF3_reverse	CAAAGCCGGGTGGGTTTCTA
NSUN2_forward	GAACTTGCCTGGCACACAAAT
NSUN2_reverse	TGCTAACAGCTTCTTGACGACTA
PURA_forward	GGCGCTCAAAAGCGAGTTC
PURA_reverse	CTCCTCCACTCCGTAGTCGT
NPM1_forward	GCCAGTGCATATTAGTGGACAGC
NPM1_reverse	GGAACCTTGCTACCACCTCCAG
HNRNPD_forward	GCGTGGGTTCTGCTTTATTACC
HNRNPD_reverse	TTGCTGATATTGTTCCTTCGACA
ATF4_forward	ATGACCGAAATGAGCTTCCTG
ATF4_reverse	GCTGGAGAACCCATGAGGT
SESN2_forward	CCTCTGGGCGAGTAGACAAC
SESN2_reverse	GGAGCCTACCAGGTAAGAACA
GPT2_forward	AGAAACTCCCAACTGTCCTTAC
GPT2_reverse	CCTCCTAGACTAGCTGACCTTAT
MTHFD2_forward	AGGACGAATGTGTTTGGATCAG
MTHFD2_reverse	GGAATGCCAGTTCGCTTGATTA
VEGFA_forward	AGGGCAGAATCATCACGAAGT
VEGFA_reverse	AGGGTCTCGATTGGATGGCA
SLC1A5_forward	CAGCCTTTCGCTCATACTCTAC
SLC1A5_reverse	GTAAACCCACATCCTCCATCTC
mASNS_forward	TTCCGTGCAGTGTCTGAGTG
mASNS_reverse	GCAGCAGTTGGTGTATCCATTG
mRBM39_forward	CCAACGAGTTTTAGGAGTGCC
mRBM39_reverse	CATTGCAGCAGCTCTGTTTTT
mbActin_forward	GGCTGTATTCCCCTCCATCG
mbActin_reverse	CCAGTTGGTAACAATGCCATGT

## Sheet: Table S5 - SDM primers
Table S5. SDM primer nucleotide sequences.
RBM39_G268V_forward	GTGTGATCTTTGAGCCTTTTGG
RBM39_G268V_reverse	CCAAAAGGCTCAAAGATCACACGAAGCATATCTTCAG
RBM39_∆11-132_forward	ATCTGCCGCCGCGATCGCCATGGATAATTTAACTCCTGAG
RBM39_∆11-132_reverse	CATGGCGATCGCGGCGGCAGATCTCCTCGGTACCGGATCC
RBM39_∆11-132;cMYC-NLS_forward	CCTGCTGCTAAGAGAGTGAAACTGGATAAAGACAAGAGCCCTGTG
RBM39_∆11-132;cMYC-NLS_reverse	GTTTCACTCTCTTAGCAGCAGGCATTGCTTCAATATCAATATC
pETG-10K-RBM39(1-244)-C-Strep_forward	AGCCACCCGCAGTTCGAAAAGTAAAACCCAGCTTTCTTG
pETG-10K-RBM39(1-244)-C-Strep_reverse	TTCGAACTGCGGGTGGCTCCACTTTTGTAAATTGTTTGC
pETG-10K-RBM39(143-529)-C-Strep_forward	CTTTAAGAAGGAGATATACCATGGATAATTTAACTCCTGAG
pETG-10K-RBM39(143-529)-C-Strep_reverse	GGTATATCTCCTTCTTAAAG
pETG-10K -RBM39(245-529)-C-Strep_forward	TTAAGAAGGAGATATACCATGGGAAGTGCTGGACCTATG
pETG-10K -RBM39(245-529)-C-Strep_reverse	GGTATATCTCCTTCTTAAAG

## Sheet: Table S5 - PCR primers
Table S5. End-point PCR primer nucleotide sequences.
TRIM27_exon3_forward	CCAGTTCTCTTGCAACATCTCC
TRIM27_exon8_reverse	ATTGAACCTCTCGGGGTTGTC
expected PCR fragment size: 406 bp without exon skipping (control); 206 bp with exon skipping (RBM39 Depletion)
